# Supplementary material for: Tetra­kis[1-phenyl-3-(1H-1,2,4-triazol-1-yl-κN 4)propan-1-one]bis­(thio­cyanato-κN)manganese(II)
Source: Acta Crystallogr Sect E Struct Rep Online. 2010 Nov 20;66(Pt 12):m1605. doi: 10.1107/S1600536810047112 (PMC3011681; doi:10.1107/S1600536810047112)
Supplement: Supplementary file 1 [file e-66-m1605-sup1.cif]

##############################################################################
###                                                                        ###
###        Electronic paper (Acta Crystallographica Section E)             ###
###                                                                        ###
##############################################################################
#                                                                            #
# This CIF contains the data in a paper accepted for publication in Acta     #
# Crystallographica Section E. It conforms to the requirements of Notes      #
# for Authors for Section E, and has been peer reviewed under the auspices   #
# of the IUCr Commission on Journals.                                        #
#                                                                            #
# Full details of the Crystallographic Information File format               #
# are given in the paper "The Crystallographic Information File (CIF):       #
# a New Standard Archive File for Crystallography" by S. R. Hall, F. H.      #
# Allen and I. D. Brown [Acta Cryst. (1991), A47, 655-685].                  #
#                                                                            #
# The current version of the core CIF dictionary is obtainable from          #
# ftp://ftp.iucr.org/pub/cif_core.dic. The current version number is 2.4.    #
#                                                                            #
# Software is freely available for graphical display of the structure(s) in  #
# this CIF.  For information consult the CIF home page http://www.iucr.org/  #
# cif/home.html                                                              #
#                                                                            #
# This file may be used for bona fide research purposes within the           #
# scientific community so long as proper attribution is given to the journal # 
# article from which it was obtained.                                        #
#                                                                            #
##############################################################################
                                             
data_global
_audit_creation_method     SHELXL-97
_journal_date_recd_electronic     2010-11-08
_journal_date_accepted     2010-11-14
_journal_name_full     'Acta Crystallographica, Section E'
_journal_year     2010
_journal_volume     66
_journal_issue     12
_journal_page_first     m1605
_journal_page_last     m1605
_journal_paper_category     QM
_journal_coeditor_code     HY2378
_publ_contact_author_name     'Hua Cai'
_publ_contact_author_address
; College of Science
  Civil Aviation University of China
  Tianjin 300300
  People's Republic of China
;
_publ_contact_author_email     caihua-1109@163.com
_publ_contact_author_fax     '86 022 24092514'
_publ_contact_author_phone     '86 022 24092519'
_publ_section_title
;\
Tetrakis[1-phenyl-3-(1<i>H</i>-1,2,4-triazol-1-yl-\k<i>N</i>^4^)propan-1-one]\
bis(thiocyanato-\k<i>N</i>)manganese(II)
;
loop_
    _publ_author_name
    _publ_author_footnote
    _publ_author_address
    'Cai, Hua' .
; College of Science
  Civil Aviation University of China
  Tianjin 300300
  People's Republic of China
;
    'Guo, Ying' .
; College of Science
  Civil Aviation University of China
  Tianjin 300300
  People's Republic of China
;
    'Li, Jian-Gang' .
; College of Science
  Civil Aviation University of China
  Tianjin 300300
  People's Republic of China
;
data_I
_chemical_name_systematic
;
Tetrakis[1-phenyl-3-(1<i>H</i>-1,2,4-triazol-1-yl-\k<i>N</i>^4^)propan-1-
one]bis(thiocyanato-\k<i>N</i>)manganese(II)
;
_chemical_name_common     ?
_chemical_formula_moiety     'C46 H44 Mn N14 O4 S2'
_chemical_formula_sum     'C46 H44 Mn N14 O4 S2'
_chemical_formula_structural     ?
_chemical_formula_analytical     ?
_chemical_formula_iupac     '[Mn (N C S)2 (C11 H11 N3 O)4]'
_chemical_formula_weight     976.03
_chemical_melting_point     ?
_symmetry_cell_setting     triclinic
_symmetry_space_group_name_H-M     'P -1'
_symmetry_space_group_name_Hall     '-P 1'
loop_
    _symmetry_equiv_pos_as_xyz
    'x, y, z'
    '-x, -y, -z'
_cell_length_a     7.9326(17)
_cell_length_b     11.845(3)
_cell_length_c     13.740(3)
_cell_angle_alpha     69.240(3)
_cell_angle_beta     75.417(3)
_cell_angle_gamma     81.686(3)
_cell_volume     1166.1(5)
_cell_formula_units_Z     1
_cell_measurement_reflns_used     1514
_cell_measurement_theta_min     2.80
_cell_measurement_theta_max     22.42
_cell_measurement_temperature     293(2)
_exptl_crystal_description     block
_exptl_crystal_colour     colorless
_exptl_crystal_size_max     0.20
_exptl_crystal_size_mid     0.18
_exptl_crystal_size_min     0.14
_exptl_crystal_density_diffrn     1.390
_exptl_crystal_density_meas     ?
_exptl_crystal_density_method     'not measured'
_exptl_crystal_F_000     507
_exptl_absorpt_coefficient_mu     0.433
_exptl_absorpt_correction_type     multi-scan
_exptl_absorpt_process_details     '(SADABS; Sheldrick, 1996)'
_exptl_absorpt_correction_T_min     0.9185
_exptl_absorpt_correction_T_max     0.9419
_diffrn_ambient_temperature     293(2)
_diffrn_radiation_type     MoK\a
_diffrn_radiation_wavelength     0.71073
_diffrn_radiation_source     'fine-focus sealed tube'
_diffrn_radiation_monochromator     graphite
_diffrn_measurement_device_type     'Bruker APEXII CCD'
_diffrn_measurement_method     '\f and \w'
_diffrn_detector_area_resol_mean     ?
_diffrn_reflns_number     6410
_diffrn_reflns_av_R_equivalents     0.0211
_diffrn_reflns_av_sigmaI/netI     0.0456
_diffrn_reflns_theta_min     2.01
_diffrn_reflns_theta_max     25.03
_diffrn_reflns_theta_full     25.03
_diffrn_measured_fraction_theta_max     0.987
_diffrn_measured_fraction_theta_full     0.987
_diffrn_reflns_limit_h_min     -8
_diffrn_reflns_limit_h_max     9
_diffrn_reflns_limit_k_min     -13
_diffrn_reflns_limit_k_max     14
_diffrn_reflns_limit_l_min     -14
_diffrn_reflns_limit_l_max     16
_diffrn_standards_number     ?
_diffrn_standards_interval_count     ?
_diffrn_standards_interval_time     ?
_diffrn_standards_decay_%     ?
_reflns_number_total     4075
_reflns_number_gt     2840
_reflns_threshold_expression     I>2\s(I)
_refine_ls_structure_factor_coef     Fsqd
_refine_ls_matrix_type     full
_refine_ls_R_factor_all     0.0656
_refine_ls_R_factor_gt     0.0375
_refine_ls_wR_factor_gt     0.0802
_refine_ls_wR_factor_ref     0.0886
_refine_ls_goodness_of_fit_ref     1.062
_refine_ls_restrained_S_all     1.062
_refine_ls_number_reflns     4075
_refine_ls_number_parameters     304
_refine_ls_number_restraints     0
_refine_ls_hydrogen_treatment     constr
_refine_ls_weighting_scheme     calc
_refine_ls_weighting_details
         'calc w=1/[\s^2^(Fo^2^)+(0.0394P)^2^+0.0024P] where P=(Fo^2^+2Fc^2^)/3'
_atom_sites_solution_hydrogens     geom
_atom_sites_solution_primary     direct
_atom_sites_solution_secondary     difmap
_refine_ls_shift/su_max     0.000
_refine_ls_shift/su_mean     0.000
_refine_diff_density_max     0.190
_refine_diff_density_min     -0.234
_refine_ls_extinction_method     none
_refine_ls_extinction_coef     ?
loop_
    _atom_type_symbol
    _atom_type_description
    _atom_type_scat_dispersion_real
    _atom_type_scat_dispersion_imag
    _atom_type_scat_source
    'C' 'C' 0.0033 0.0016
                         'International Tables Vol C Tables 4.2.6.8 and 6.1.1.4'
    'H' 'H' 0.0000 0.0000
                         'International Tables Vol C Tables 4.2.6.8 and 6.1.1.4'
    'N' 'N' 0.0061 0.0033
                         'International Tables Vol C Tables 4.2.6.8 and 6.1.1.4'
    'O' 'O' 0.0106 0.0060
                         'International Tables Vol C Tables 4.2.6.8 and 6.1.1.4'
    'S' 'S' 0.1246 0.1234
                         'International Tables Vol C Tables 4.2.6.8 and 6.1.1.4'
    'Mn' 'Mn' 0.3368 0.7283
                         'International Tables Vol C Tables 4.2.6.8 and 6.1.1.4'
_computing_data_collection     'APEX2 (Bruker, 2007)'
_computing_cell_refinement     'SAINT (Bruker, 2007)'
_computing_data_reduction     'SAINT (Bruker, 2007)'
_computing_structure_solution     'SHELXS97 (Sheldrick, 2008)'
_computing_structure_refinement     'SHELXL97 (Sheldrick, 2008)'
_computing_molecular_graphics
            'SHELXTL (Sheldrick, 2008) and DIAMOND (Brandenburg & Berndt, 1999)'
_computing_publication_material     'SHELXTL (Sheldrick, 2008)'
loop_
    _atom_site_type_symbol
    _atom_site_label
    _atom_site_fract_x
    _atom_site_fract_y
    _atom_site_fract_z
    _atom_site_U_iso_or_equiv
    _atom_site_adp_type
    _atom_site_calc_flag
    _atom_site_refinement_flags
    _atom_site_occupancy
    _atom_site_disorder_assembly
    _atom_site_disorder_group
    Mn Mn1 0.0000 0.0000 1.0000 0.03670(15) Uani d S 1 . .
    S S1 -0.34152(10) -0.18300(7) 0.86875(6) 0.0709(2) Uani d . 1 . .
    O O1 0.7108(2) 0.12219(16) 0.41612(14) 0.0696(5) Uani d . 1 . .
    O O2 -0.2798(3) 0.43808(16) 0.66598(16) 0.0763(6) Uani d . 1 . .
    N N1 0.2363(2) 0.06526(16) 0.87054(14) 0.0429(5) Uani d . 1 . .
    N N2 0.4935(2) 0.14559(18) 0.78206(15) 0.0532(5) Uani d . 1 . .
    N N3 0.4371(2) 0.09195(16) 0.72510(14) 0.0425(5) Uani d . 1 . .
    N N4 -0.1390(2) 0.18782(15) 0.96560(14) 0.0413(5) Uani d . 1 . .
    N N5 -0.2623(3) 0.36007(18) 0.99367(16) 0.0532(5) Uani d . 1 . .
    N N6 -0.3215(2) 0.34167(17) 0.91665(15) 0.0441(5) Uani d . 1 . .
    N N7 -0.1117(3) -0.03665(19) 0.88320(16) 0.0538(5) Uani d . 1 . .
    C C1 0.2858(3) 0.0449(2) 0.77873(18) 0.0459(6) Uani d . 1 . .
    H H1 0.2231 0.0031 0.7550 0.055 Uiso calc R 1 . .
    C C2 0.3686(3) 0.1270(2) 0.86777(19) 0.0524(6) Uani d . 1 . .
    H H2 0.3708 0.1545 0.9230 0.063 Uiso calc R 1 . .
    C C3 0.5430(3) 0.0878(2) 0.62302(18) 0.0523(6) Uani d . 1 . .
    H H3A 0.4815 0.0482 0.5926 0.063 Uiso calc R 1 . .
    H H3B 0.6517 0.0410 0.6337 0.063 Uiso calc R 1 . .
    C C4 0.5813(3) 0.2132(2) 0.54720(17) 0.0470(6) Uani d . 1 . .
    H H4A 0.6465 0.2512 0.5770 0.056 Uiso calc R 1 . .
    H H4B 0.4721 0.2608 0.5398 0.056 Uiso calc R 1 . .
    C C5 0.6839(3) 0.2142(2) 0.43876(18) 0.0459(6) Uani d . 1 . .
    C C6 0.7487(3) 0.3311(2) 0.35991(17) 0.0426(6) Uani d . 1 . .
    C C7 0.6996(3) 0.4402(2) 0.3773(2) 0.0555(7) Uani d . 1 . .
    H H7 0.6264 0.4421 0.4413 0.067 Uiso calc R 1 . .
    C C8 0.7584(4) 0.5460(2) 0.3002(2) 0.0638(7) Uani d . 1 . .
    H H8 0.7225 0.6192 0.3121 0.077 Uiso calc R 1 . .
    C C9 0.8682(3) 0.5450(3) 0.2070(2) 0.0633(7) Uani d . 1 . .
    H H9 0.9077 0.6173 0.1558 0.076 Uiso calc R 1 . .
    C C10 0.9208(3) 0.4378(3) 0.1883(2) 0.0645(8) Uani d . 1 . .
    H H10 0.9964 0.4368 0.1247 0.077 Uiso calc R 1 . .
    C C11 0.8608(3) 0.3315(2) 0.26470(19) 0.0546(7) Uani d . 1 . .
    H H11 0.8963 0.2587 0.2520 0.066 Uiso calc R 1 . .
    C C12 -0.2476(3) 0.2397(2) 0.90146(18) 0.0429(6) Uani d . 1 . .
    H H12 -0.2693 0.2090 0.8524 0.051 Uiso calc R 1 . .
    C C13 -0.1537(3) 0.2650(2) 1.02034(19) 0.0506(6) Uani d . 1 . .
    H H13 -0.0918 0.2519 1.0729 0.061 Uiso calc R 1 . .
    C C14 -0.4552(3) 0.4253(2) 0.8686(2) 0.0570(7) Uani d . 1 . .
    H H14A -0.5458 0.4428 0.9245 0.068 Uiso calc R 1 . .
    H H14B -0.5080 0.3868 0.8329 0.068 Uiso calc R 1 . .
    C C15 -0.3844(3) 0.5427(2) 0.78923(19) 0.0509(6) Uani d . 1 . .
    H H15A -0.4804 0.6033 0.7789 0.061 Uiso calc R 1 . .
    H H15B -0.3055 0.5701 0.8188 0.061 Uiso calc R 1 . .
    C C16 -0.2891(3) 0.5332(2) 0.6827(2) 0.0509(6) Uani d . 1 . .
    C C17 -0.2102(3) 0.6418(2) 0.59709(19) 0.0479(6) Uani d . 1 . .
    C C18 -0.2121(3) 0.7519(2) 0.6130(2) 0.0607(7) Uani d . 1 . .
    H H18 -0.2654 0.7599 0.6789 0.073 Uiso calc R 1 . .
    C C19 -0.1353(4) 0.8486(3) 0.5314(2) 0.0715(8) Uani d . 1 . .
    H H19 -0.1376 0.9217 0.5427 0.086 Uiso calc R 1 . .
    C C20 -0.0561(4) 0.8392(3) 0.4342(2) 0.0702(8) Uani d . 1 . .
    H H20 -0.0043 0.9054 0.3797 0.084 Uiso calc R 1 . .
    C C21 -0.0530(4) 0.7320(3) 0.4172(2) 0.0764(9) Uani d . 1 . .
    H H21 0.0011 0.7249 0.3510 0.092 Uiso calc R 1 . .
    C C22 -0.1298(3) 0.6347(3) 0.4978(2) 0.0637(7) Uani d . 1 . .
    H H22 -0.1277 0.5623 0.4851 0.076 Uiso calc R 1 . .
    C C23 -0.2068(3) -0.0969(2) 0.87534(17) 0.0438(6) Uani d . 1 . .
loop_
    _atom_site_aniso_label
    _atom_site_aniso_U_11
    _atom_site_aniso_U_22
    _atom_site_aniso_U_33
    _atom_site_aniso_U_12
    _atom_site_aniso_U_13
    _atom_site_aniso_U_23
    Mn1 0.0344(3) 0.0396(3) 0.0321(3) -0.0090(2) -0.0024(2) -0.0078(2)
    S1 0.0835(5) 0.0780(5) 0.0643(5) -0.0293(4) -0.0104(4) -0.0341(4)
    O1 0.0930(14) 0.0559(12) 0.0517(12) -0.0116(10) 0.0070(10) -0.0209(10)
    O2 0.0934(14) 0.0546(12) 0.0837(15) -0.0020(10) -0.0071(11) -0.0356(11)
    N1 0.0423(11) 0.0464(12) 0.0356(12) -0.0131(9) -0.0017(9) -0.0090(9)
    N2 0.0519(12) 0.0649(14) 0.0437(13) -0.0276(11) 0.0015(10) -0.0180(11)
    N3 0.0439(11) 0.0465(11) 0.0342(11) -0.0125(9) -0.0007(9) -0.0115(9)
    N4 0.0461(12) 0.0391(11) 0.0368(11) -0.0063(9) -0.0088(9) -0.0091(9)
    N5 0.0671(14) 0.0482(13) 0.0480(13) 0.0001(11) -0.0184(11) -0.0179(11)
    N6 0.0433(11) 0.0417(12) 0.0448(12) -0.0033(9) -0.0111(9) -0.0099(10)
    N7 0.0488(12) 0.0645(14) 0.0515(13) -0.0091(11) -0.0147(10) -0.0184(11)
    C1 0.0445(14) 0.0532(15) 0.0390(14) -0.0148(11) -0.0065(11) -0.0113(12)
    C2 0.0595(16) 0.0612(16) 0.0376(14) -0.0266(13) 0.0029(12) -0.0179(12)
    C3 0.0522(15) 0.0573(16) 0.0398(14) -0.0100(12) 0.0057(12) -0.0152(12)
    C4 0.0445(14) 0.0537(15) 0.0349(13) -0.0037(11) -0.0013(11) -0.0098(12)
    C5 0.0429(14) 0.0518(15) 0.0395(14) -0.0015(12) -0.0063(11) -0.0134(12)
    C6 0.0405(13) 0.0533(15) 0.0322(13) -0.0052(11) -0.0080(11) -0.0110(11)
    C7 0.0627(17) 0.0549(17) 0.0412(15) -0.0019(13) -0.0043(13) -0.0120(13)
    C8 0.081(2) 0.0497(16) 0.0557(18) -0.0065(14) -0.0147(16) -0.0108(14)
    C9 0.0639(18) 0.0649(19) 0.0529(18) -0.0242(15) -0.0152(14) 0.0000(15)
    C10 0.0645(18) 0.082(2) 0.0379(15) -0.0223(16) 0.0035(13) -0.0123(15)
    C11 0.0609(16) 0.0605(17) 0.0402(15) -0.0095(13) -0.0027(12) -0.0174(13)
    C12 0.0432(14) 0.0435(14) 0.0420(14) -0.0090(11) -0.0056(11) -0.0143(12)
    C13 0.0664(17) 0.0460(15) 0.0431(15) -0.0026(13) -0.0194(13) -0.0142(12)
    C14 0.0443(15) 0.0577(17) 0.0664(18) 0.0029(13) -0.0162(13) -0.0167(14)
    C15 0.0532(15) 0.0448(14) 0.0529(16) 0.0092(12) -0.0183(13) -0.0141(13)
    C16 0.0512(15) 0.0448(15) 0.0614(17) 0.0087(12) -0.0222(13) -0.0208(14)
    C17 0.0501(14) 0.0457(15) 0.0496(15) 0.0125(12) -0.0206(12) -0.0172(12)
    C18 0.0799(19) 0.0510(16) 0.0476(16) 0.0053(14) -0.0106(14) -0.0177(14)
    C19 0.090(2) 0.0491(17) 0.069(2) 0.0007(15) -0.0149(18) -0.0154(16)
    C20 0.0660(18) 0.068(2) 0.0579(19) 0.0036(15) -0.0109(15) -0.0029(16)
    C21 0.071(2) 0.088(2) 0.0564(19) 0.0139(18) -0.0056(16) -0.0210(18)
    C22 0.0677(18) 0.0635(18) 0.0621(19) 0.0128(15) -0.0150(15) -0.0294(16)
    C23 0.0484(15) 0.0493(15) 0.0325(13) 0.0019(12) -0.0090(11) -0.0139(11)
loop_
    _geom_bond_atom_site_label_1
    _geom_bond_atom_site_label_2
    _geom_bond_site_symmetry_2
    _geom_bond_distance
    _geom_bond_publ_flag
    Mn1 N7 . 2.207(2) ?
    Mn1 N1 . 2.2452(17) ?
    Mn1 N4 . 2.2796(18) ?
    S1 C23 . 1.619(3) ?
    O1 C5 . 1.212(3) ?
    O2 C16 . 1.216(3) ?
    N1 C1 . 1.320(3) ?
    N1 C2 . 1.349(3) ?
    N2 C2 . 1.307(3) ?
    N2 N3 . 1.352(2) ?
    N3 C1 . 1.323(3) ?
    N3 C3 . 1.456(3) ?
    N4 C12 . 1.320(3) ?
    N4 C13 . 1.352(3) ?
    N5 C13 . 1.315(3) ?
    N5 N6 . 1.353(2) ?
    N6 C12 . 1.326(3) ?
    N6 C14 . 1.459(3) ?
    N7 C23 . 1.158(3) ?
    C1 H1 . 0.9300 ?
    C2 H2 . 0.9300 ?
    C3 C4 . 1.503(3) ?
    C3 H3A . 0.9700 ?
    C3 H3B . 0.9700 ?
    C4 C5 . 1.504(3) ?
    C4 H4A . 0.9700 ?
    C4 H4B . 0.9700 ?
    C5 C6 . 1.490(3) ?
    C6 C7 . 1.380(3) ?
    C6 C11 . 1.383(3) ?
    C7 C8 . 1.375(3) ?
    C7 H7 . 0.9300 ?
    C8 C9 . 1.358(4) ?
    C8 H8 . 0.9300 ?
    C9 C10 . 1.370(4) ?
    C9 H9 . 0.9300 ?
    C10 C11 . 1.378(3) ?
    C10 H10 . 0.9300 ?
    C11 H11 . 0.9300 ?
    C12 H12 . 0.9300 ?
    C13 H13 . 0.9300 ?
    C14 C15 . 1.510(3) ?
    C14 H14A . 0.9700 ?
    C14 H14B . 0.9700 ?
    C15 C16 . 1.504(3) ?
    C15 H15A . 0.9700 ?
    C15 H15B . 0.9700 ?
    C16 C17 . 1.490(3) ?
    C17 C22 . 1.380(3) ?
    C17 C18 . 1.393(3) ?
    C18 C19 . 1.374(4) ?
    C18 H18 . 0.9300 ?
    C19 C20 . 1.361(4) ?
    C19 H19 . 0.9300 ?
    C20 C21 . 1.367(4) ?
    C20 H20 . 0.9300 ?
    C21 C22 . 1.373(4) ?
    C21 H21 . 0.9300 ?
    C22 H22 . 0.9300 ?
loop_
    _geom_angle_atom_site_label_1
    _geom_angle_atom_site_label_2
    _geom_angle_atom_site_label_3
    _geom_angle_site_symmetry_1
    _geom_angle_site_symmetry_3
    _geom_angle
    _geom_angle_publ_flag
    N7 Mn1 N7 . 2_557 180.0 ?
    N7 Mn1 N1 . 2_557 91.32(7) ?
    N7 Mn1 N1 2_557 2_557 88.68(7) ?
    N7 Mn1 N1 . . 88.68(7) ?
    N7 Mn1 N1 2_557 . 91.32(7) ?
    N1 Mn1 N1 2_557 . 180.0 ?
    N7 Mn1 N4 . 2_557 89.00(7) ?
    N7 Mn1 N4 2_557 2_557 91.00(7) ?
    N1 Mn1 N4 2_557 2_557 93.23(6) ?
    N1 Mn1 N4 . 2_557 86.77(6) ?
    N7 Mn1 N4 . . 91.00(7) ?
    N7 Mn1 N4 2_557 . 89.00(7) ?
    N1 Mn1 N4 2_557 . 86.77(6) ?
    N1 Mn1 N4 . . 93.23(6) ?
    N4 Mn1 N4 2_557 . 180.0000(10)
                                 ?
    C1 N1 C2 . . 102.08(18) ?
    C1 N1 Mn1 . . 127.56(15) ?
    C2 N1 Mn1 . . 130.23(15) ?
    C2 N2 N3 . . 102.28(18) ?
    C1 N3 N2 . . 109.70(18) ?
    C1 N3 C3 . . 129.7(2) ?
    N2 N3 C3 . . 120.58(18) ?
    C12 N4 C13 . . 102.41(19) ?
    C12 N4 Mn1 . . 129.36(15) ?
    C13 N4 Mn1 . . 127.34(15) ?
    C13 N5 N6 . . 102.19(19) ?
    C12 N6 N5 . . 109.89(19) ?
    C12 N6 C14 . . 130.0(2) ?
    N5 N6 C14 . . 120.02(19) ?
    C23 N7 Mn1 . . 143.02(18) ?
    N1 C1 N3 . . 110.6(2) ?
    N1 C1 H1 . . 124.7 ?
    N3 C1 H1 . . 124.7 ?
    N2 C2 N1 . . 115.3(2) ?
    N2 C2 H2 . . 122.3 ?
    N1 C2 H2 . . 122.3 ?
    N3 C3 C4 . . 110.74(19) ?
    N3 C3 H3A . . 109.5 ?
    C4 C3 H3A . . 109.5 ?
    N3 C3 H3B . . 109.5 ?
    C4 C3 H3B . . 109.5 ?
    H3A C3 H3B . . 108.1 ?
    C3 C4 C5 . . 112.8(2) ?
    C3 C4 H4A . . 109.0 ?
    C5 C4 H4A . . 109.0 ?
    C3 C4 H4B . . 109.0 ?
    C5 C4 H4B . . 109.0 ?
    H4A C4 H4B . . 107.8 ?
    O1 C5 C6 . . 121.1(2) ?
    O1 C5 C4 . . 120.6(2) ?
    C6 C5 C4 . . 118.3(2) ?
    C7 C6 C11 . . 118.2(2) ?
    C7 C6 C5 . . 122.6(2) ?
    C11 C6 C5 . . 119.2(2) ?
    C8 C7 C6 . . 120.3(2) ?
    C8 C7 H7 . . 119.9 ?
    C6 C7 H7 . . 119.9 ?
    C9 C8 C7 . . 120.8(3) ?
    C9 C8 H8 . . 119.6 ?
    C7 C8 H8 . . 119.6 ?
    C8 C9 C10 . . 120.1(3) ?
    C8 C9 H9 . . 119.9 ?
    C10 C9 H9 . . 119.9 ?
    C9 C10 C11 . . 119.4(2) ?
    C9 C10 H10 . . 120.3 ?
    C11 C10 H10 . . 120.3 ?
    C10 C11 C6 . . 121.2(2) ?
    C10 C11 H11 . . 119.4 ?
    C6 C11 H11 . . 119.4 ?
    N4 C12 N6 . . 110.5(2) ?
    N4 C12 H12 . . 124.7 ?
    N6 C12 H12 . . 124.7 ?
    N5 C13 N4 . . 115.0(2) ?
    N5 C13 H13 . . 122.5 ?
    N4 C13 H13 . . 122.5 ?
    N6 C14 C15 . . 112.91(19) ?
    N6 C14 H14A . . 109.0 ?
    C15 C14 H14A . . 109.0 ?
    N6 C14 H14B . . 109.0 ?
    C15 C14 H14B . . 109.0 ?
    H14A C14 H14B . . 107.8 ?
    C16 C15 C14 . . 113.7(2) ?
    C16 C15 H15A . . 108.8 ?
    C14 C15 H15A . . 108.8 ?
    C16 C15 H15B . . 108.8 ?
    C14 C15 H15B . . 108.8 ?
    H15A C15 H15B . . 107.7 ?
    O2 C16 C17 . . 120.4(2) ?
    O2 C16 C15 . . 120.1(2) ?
    C17 C16 C15 . . 119.5(2) ?
    C22 C17 C18 . . 117.7(2) ?
    C22 C17 C16 . . 119.6(2) ?
    C18 C17 C16 . . 122.7(2) ?
    C19 C18 C17 . . 120.1(3) ?
    C19 C18 H18 . . 119.9 ?
    C17 C18 H18 . . 119.9 ?
    C20 C19 C18 . . 121.1(3) ?
    C20 C19 H19 . . 119.4 ?
    C18 C19 H19 . . 119.4 ?
    C19 C20 C21 . . 119.6(3) ?
    C19 C20 H20 . . 120.2 ?
    C21 C20 H20 . . 120.2 ?
    C20 C21 C22 . . 120.0(3) ?
    C20 C21 H21 . . 120.0 ?
    C22 C21 H21 . . 120.0 ?
    C21 C22 C17 . . 121.5(3) ?
    C21 C22 H22 . . 119.3 ?
    C17 C22 H22 . . 119.3 ?
    N7 C23 S1 . . 178.0(2) ?
loop_
    _geom_torsion_atom_site_label_1
    _geom_torsion_atom_site_label_2
    _geom_torsion_atom_site_label_3
    _geom_torsion_atom_site_label_4
    _geom_torsion_site_symmetry_1
    _geom_torsion_site_symmetry_2
    _geom_torsion_site_symmetry_3
    _geom_torsion_site_symmetry_4
    _geom_torsion
    _geom_torsion_publ_flag
    N7 Mn1 N1 C1 . . . . -17.61(19) ?
    N7 Mn1 N1 C1 2_557 . . . 162.39(19) ?
    N4 Mn1 N1 C1 2_557 . . . 71.47(19) ?
    N4 Mn1 N1 C1 . . . . -108.53(19) ?
    N7 Mn1 N1 C2 . . . . 167.2(2) ?
    N7 Mn1 N1 C2 2_557 . . . -12.8(2) ?
    N4 Mn1 N1 C2 2_557 . . . -103.7(2) ?
    N4 Mn1 N1 C2 . . . . 76.3(2) ?
    C2 N2 N3 C1 . . . . -0.3(3) ?
    C2 N2 N3 C3 . . . . -177.8(2) ?
    N7 Mn1 N4 C12 . . . . 2.65(19) ?
    N7 Mn1 N4 C12 2_557 . . . -177.35(19) ?
    N1 Mn1 N4 C12 2_557 . . . -88.62(19) ?
    N1 Mn1 N4 C12 . . . . 91.38(19) ?
    N7 Mn1 N4 C13 . . . . 169.91(18) ?
    N7 Mn1 N4 C13 2_557 . . . -10.09(18) ?
    N1 Mn1 N4 C13 2_557 . . . 78.64(18) ?
    N1 Mn1 N4 C13 . . . . -101.36(18) ?
    C13 N5 N6 C12 . . . . 0.0(2) ?
    C13 N5 N6 C14 . . . . 176.6(2) ?
    N1 Mn1 N7 C23 2_557 . . . -27.0(3) ?
    N1 Mn1 N7 C23 . . . . 153.0(3) ?
    N4 Mn1 N7 C23 2_557 . . . 66.2(3) ?
    N4 Mn1 N7 C23 . . . . -113.8(3) ?
    C2 N1 C1 N3 . . . . -0.3(3) ?
    Mn1 N1 C1 N3 . . . . -176.47(14) ?
    N2 N3 C1 N1 . . . . 0.4(3) ?
    C3 N3 C1 N1 . . . . 177.6(2) ?
    N3 N2 C2 N1 . . . . 0.2(3) ?
    C1 N1 C2 N2 . . . . 0.0(3) ?
    Mn1 N1 C2 N2 . . . . 176.10(16) ?
    C1 N3 C3 C4 . . . . 125.4(2) ?
    N2 N3 C3 C4 . . . . -57.7(3) ?
    N3 C3 C4 C5 . . . . -177.45(19) ?
    C3 C4 C5 O1 . . . . 8.0(3) ?
    C3 C4 C5 C6 . . . . -172.95(19) ?
    O1 C5 C6 C7 . . . . 170.4(2) ?
    C4 C5 C6 C7 . . . . -8.7(3) ?
    O1 C5 C6 C11 . . . . -8.7(3) ?
    C4 C5 C6 C11 . . . . 172.2(2) ?
    C11 C6 C7 C8 . . . . 1.4(4) ?
    C5 C6 C7 C8 . . . . -177.7(2) ?
    C6 C7 C8 C9 . . . . -1.4(4) ?
    C7 C8 C9 C10 . . . . 0.5(4) ?
    C8 C9 C10 C11 . . . . 0.3(4) ?
    C9 C10 C11 C6 . . . . -0.1(4) ?
    C7 C6 C11 C10 . . . . -0.7(4) ?
    C5 C6 C11 C10 . . . . 178.5(2) ?
    C13 N4 C12 N6 . . . . 0.3(2) ?
    Mn1 N4 C12 N6 . . . . 170.01(13) ?
    N5 N6 C12 N4 . . . . -0.2(2) ?
    C14 N6 C12 N4 . . . . -176.4(2) ?
    N6 N5 C13 N4 . . . . 0.3(3) ?
    C12 N4 C13 N5 . . . . -0.4(3) ?
    Mn1 N4 C13 N5 . . . . -170.35(15) ?
    C12 N6 C14 C15 . . . . -107.7(3) ?
    N5 N6 C14 C15 . . . . 76.5(3) ?
    N6 C14 C15 C16 . . . . 77.9(3) ?
    C14 C15 C16 O2 . . . . 2.3(3) ?
    C14 C15 C16 C17 . . . . -179.2(2) ?
    O2 C16 C17 C22 . . . . 1.5(4) ?
    C15 C16 C17 C22 . . . . -177.0(2) ?
    O2 C16 C17 C18 . . . . -177.9(2) ?
    C15 C16 C17 C18 . . . . 3.6(3) ?
    C22 C17 C18 C19 . . . . -0.2(4) ?
    C16 C17 C18 C19 . . . . 179.2(2) ?
    C17 C18 C19 C20 . . . . -0.2(4) ?
    C18 C19 C20 C21 . . . . 0.2(4) ?
    C19 C20 C21 C22 . . . . 0.1(4) ?
    C20 C21 C22 C17 . . . . -0.5(4) ?
    C18 C17 C22 C21 . . . . 0.5(4) ?
    C16 C17 C22 C21 . . . . -178.9(2) ?
loop_
    _geom_hbond_atom_site_label_D
    _geom_hbond_atom_site_label_H
    _geom_hbond_atom_site_label_A
    _geom_hbond_site_symmetry_A
    _geom_hbond_distance_DH
    _geom_hbond_distance_HA
    _geom_hbond_distance_DA
    _geom_hbond_angle_DHA
    _geom_hbond_publ_flag
    C12 H12 N2 1_455 0.93 2.62 3.436(3) 146 y
    C18 H18 S1 1_565 0.93 2.82 3.725(3) 164 y
