# Supplementary material for: Tetra­kis[1-phenyl-3-(1H-1,2,4-triazol-1-yl-κN 4)propan-1-one]bis­(thio­cyanato-κN)manganese(II)
Source: Acta Crystallogr Sect E Struct Rep Online. 2010 Nov 20;66(Pt 12):m1605. doi: 10.1107/S1600536810047112 (PMC3011681; doi:10.1107/S1600536810047112)
Supplement: Supplementary file 2 [file e-66-m1605-Isup2.hkl]

# 
# h,k,l, Fc-squared, Fo-squared, sigma(Fo-squared) and status flag 
# 
data_I
_shelx_title ' 70118A in P-1' 
_shelx_refln_list_code          4 
_shelx_F_calc_maximum      168.22 
_exptl_crystal_F_000       507.00 
_reflns_d_resolution_high  0.8400 
 
loop_ 
 _symmetry_equiv_pos_as_xyz 
 'x, y, z' 
 '-x, -y, -z' 
 
_cell_length_a     7.9326 
_cell_length_b    11.8454 
_cell_length_c    13.7401 
_cell_angle_alpha  69.240 
_cell_angle_beta   75.417 
_cell_angle_gamma  81.686 
 
_shelx_F_squared_multiplier     1.000 
 
loop_ 
 _refln_index_h 
 _refln_index_k 
 _refln_index_l 
 _refln_F_squared_calc 
 _refln_F_squared_meas 
 _refln_F_squared_sigma 
 _refln_observed_status 
   1   0   0        3.12        1.83      0.88 o 
   2   0   0     3781.92     3973.62     37.61 o 
   3   0   0      355.04      332.86      5.12 o 
   4   0   0      371.74      389.96      7.11 o 
   5   0   0      163.40      164.20      5.35 o 
   6   0   0       30.64       29.00      4.93 o 
   7   0   0      132.44      152.97     11.19 o 
   8   0   0       50.08       55.99     10.25 o 
   9   0   0       47.69       52.63     10.64 o 
  -9   1   0       26.26       20.15     10.64 o 
  -8   1   0        0.96       -0.97      7.59 o 
  -7   1   0       25.32       26.69      5.75 o 
  -6   1   0      777.03      790.82     21.26 o 
  -5   1   0      148.11      153.00      5.29 o 
  -4   1   0       64.01       62.91      3.07 o 
  -3   1   0      709.98      699.56      8.55 o 
  -2   1   0     2664.49     2691.04     26.02 o 
  -1   1   0        6.69        3.81      1.13 o 
   1   1   0      186.04      185.26      4.49 o 
   2   1   0     1422.07     1455.66     16.33 o 
   3   1   0      109.82      119.05      3.22 o 
   4   1   0      166.48      181.06      8.38 o 
   5   1   0      439.84      438.56     12.41 o 
   6   1   0       31.16       42.35      4.91 o 
   7   1   0        0.83        6.88      7.49 o 
   8   1   0      124.37      134.92     12.06 o 
   9   1   0       45.67       47.79     11.46 o 
  -8   2   0        4.78        3.73      9.12 o 
  -7   2   0      116.45      114.08      7.39 o 
  -6   2   0        0.18        2.87      4.54 o 
  -5   2   0       82.06       81.79      5.13 o 
  -4   2   0     1194.11     1178.64     13.58 o 
  -3   2   0      172.98      167.03      3.71 o 
  -2   2   0        0.85        1.14      1.31 o 
  -1   2   0     3587.68     3732.46     41.85 o 
   0   2   0      170.81      170.99      4.44 o 
   1   2   0     2475.77     2467.15     28.57 o 
   2   2   0     1798.66     1812.05     22.13 o 
   3   2   0      161.85      162.38      3.69 o 
   4   2   0      137.69      142.58      6.83 o 
   5   2   0        8.49        4.55      2.77 o 
   6   2   0        7.78        9.04      4.22 o 
   7   2   0       87.47       92.51      9.22 o 
   8   2   0       95.05       92.12     10.40 o 
   9   2   0        5.32       10.40     10.38 o 
  -8   3   0       55.96       56.56      7.86 o 
  -7   3   0        2.04       -6.27      6.42 o 
  -6   3   0        8.72        6.97     10.88 o 
  -5   3   0       32.98       30.88      4.46 o 
  -4   3   0       28.72       30.61      2.58 o 
  -3   3   0        5.50        7.37      1.85 o 
  -2   3   0      611.38      572.92      9.48 o 
  -1   3   0     7851.56     7689.02     86.11 o 
   0   3   0      959.92      922.95     17.13 o 
   1   3   0      208.00      201.92      4.57 o 
   2   3   0      215.78      229.24      5.43 o 
   3   3   0       73.46       85.44     10.47 o 
   4   3   0     2160.14     2241.26     23.36 o 
   5   3   0      424.16      418.73     13.45 o 
   6   3   0        0.34       -5.78      5.86 o 
   7   3   0      364.67      389.33     11.23 o 
   8   3   0       14.11       15.61      9.25 o 
   9   3   0       17.57       28.14     11.14 o 
  -8   4   0       13.37       12.51     10.88 o 
  -7   4   0       45.72       57.00      6.90 o 
  -6   4   0        1.02        4.82      5.05 o 
  -5   4   0      506.31      534.15     12.98 o 
  -4   4   0        0.55       -4.13      3.28 o 
  -3   4   0      286.52      315.25      6.48 o 
  -2   4   0      641.61      634.69      9.17 o 
  -1   4   0     1379.39     1446.07     17.81 o 
   0   4   0       87.52       99.29      5.46 o 
   1   4   0     1442.09     1366.94     18.59 o 
   2   4   0        7.26       11.10      2.28 o 
   3   4   0      510.67      497.17      9.41 o 
   4   4   0      288.44      290.00      7.66 o 
   5   4   0       13.55        9.63      4.11 o 
   6   4   0       84.63       85.48      6.13 o 
   7   4   0      167.01      172.09     13.62 o 
   8   4   0       10.90        5.04      8.88 o 
  -8   5   0       33.30       36.21     11.43 o 
  -7   5   0        0.55        1.60      8.46 o 
  -6   5   0       51.21       54.37     13.24 o 
  -5   5   0       33.14       41.87      5.96 o 
  -4   5   0        8.05        1.18      3.80 o 
  -3   5   0        8.76        3.79      2.16 o 
  -2   5   0      193.70      189.89      4.89 o 
  -1   5   0      804.35      807.37     16.53 o 
   0   5   0      575.93      551.33     13.08 o 
   1   5   0       10.76        5.41      2.29 o 
   2   5   0       17.57       20.77      2.98 o 
   3   5   0     1939.47     1973.21     26.09 o 
   4   5   0        0.27        3.63      3.74 o 
   5   5   0       12.77        6.33      4.10 o 
   6   5   0      332.90      329.03     14.29 o 
   7   5   0      153.02      144.72      8.08 o 
   8   5   0        0.64       -0.87      6.19 o 
  -7   6   0       20.39       22.49     10.06 o 
  -6   6   0       69.29       61.85     10.90 o 
  -5   6   0        0.14        1.41      4.58 o 
  -4   6   0        0.51       -1.05      4.04 o 
  -3   6   0      116.40      123.04      5.43 o 
  -2   6   0      198.00      203.15      4.85 o 
  -1   6   0      428.72      413.89     11.27 o 
   0   6   0       45.40       45.61      4.65 o 
   1   6   0      280.29      286.19      6.69 o 
   2   6   0       14.78       15.00      3.22 o 
   3   6   0      985.57      997.81     15.82 o 
   4   6   0      216.86      226.88      8.15 o 
   5   6   0        0.35        3.88      3.88 o 
   6   6   0      496.44      506.10     34.80 o 
   7   6   0        1.83       -0.23      5.65 o 
   8   6   0      128.64      133.61     11.78 o 
  -7   7   0        0.36       13.87     10.48 o 
  -6   7   0       17.80       19.42     10.27 o 
  -5   7   0        2.32        1.55      7.17 o 
  -4   7   0      136.97      149.01     12.99 o 
  -3   7   0      107.25      109.60      5.64 o 
  -2   7   0      232.03      247.41      5.63 o 
  -1   7   0      606.55      586.78     14.92 o 
   0   7   0       43.78       37.07      5.62 o 
   1   7   0       14.94       19.00      5.12 o 
   2   7   0     1252.84     1194.86     17.94 o 
   3   7   0      143.76      132.09     17.60 o 
   4   7   0       16.67       18.79      5.60 o 
   5   7   0       24.02       27.29      5.51 o 
   6   7   0      172.75      162.88     15.34 o 
   7   7   0        8.55       14.33      6.21 o 
   8   7   0       51.73       56.93      8.01 o 
  -6   8   0        0.18       -0.34     10.22 o 
  -5   8   0       88.73       92.12     11.56 o 
  -4   8   0      364.11      382.73     17.16 o 
  -3   8   0        9.32       15.34      6.86 o 
  -2   8   0       53.13       54.36      3.67 o 
  -1   8   0      416.91      434.31      9.98 o 
   0   8   0       21.50       16.08      5.28 o 
   1   8   0       38.43       37.10      6.31 o 
   2   8   0      271.73      268.86      9.08 o 
   3   8   0        0.16        0.37      4.44 o 
   4   8   0        4.70        2.87      4.99 o 
   5   8   0      161.27      187.34     11.49 o 
   6   8   0       88.24      102.55     11.09 o 
   7   8   0        3.83        9.32      6.12 o 
  -6   9   0        1.00        3.55     10.59 o 
  -5   9   0       11.22        9.22      9.06 o 
  -4   9   0       33.01       36.94      9.17 o 
  -3   9   0      268.00      240.54     13.98 o 
  -2   9   0       17.81       16.82      7.46 o 
  -1   9   0       19.74       25.17      3.56 o 
   0   9   0      470.88      466.51     11.08 o 
   1   9   0       15.28        8.66      4.32 o 
   2   9   0       94.41       81.69      8.70 o 
   3   9   0        9.13        6.91      5.07 o 
   4   9   0      172.90      184.70      8.40 o 
   5   9   0       34.16       32.55      6.61 o 
   6   9   0       27.89       42.52      7.18 o 
   7   9   0       71.34       71.68      8.60 o 
  -5  10   0        4.43        1.05      9.83 o 
  -4  10   0        6.35        3.97      8.67 o 
  -3  10   0       50.07       59.20      9.67 o 
  -2  10   0      460.69      472.98     18.81 o 
  -1  10   0      179.43      182.73      9.75 o 
   0  10   0      126.74      117.37      6.80 o 
   1  10   0      277.31      276.35     13.29 o 
   2  10   0       81.06       88.02     10.01 o 
   3  10   0       12.31       12.16      5.71 o 
   4  10   0       36.34       39.71      6.47 o 
   5  10   0      190.94      193.89      9.76 o 
   6  10   0       35.72       57.19      7.90 o 
  -4  11   0       15.67       15.95     10.19 o 
  -3  11   0        1.46       -1.02      9.22 o 
  -2  11   0        2.05        4.23      8.49 o 
  -1  11   0       75.34       75.20      6.85 o 
   0  11   0      247.70      261.67     10.03 o 
   1  11   0        6.02        9.56      8.30 o 
   2  11   0       28.45       34.39      9.54 o 
   3  11   0       25.65       41.75     10.35 o 
   4  11   0        4.88        5.60      7.07 o 
   5  11   0       45.91       45.76     15.33 o 
  -3  12   0        0.30        4.57     10.54 o 
  -2  12   0       19.94       33.16     10.67 o 
  -1  12   0        3.35        8.57      8.38 o 
   0  12   0       13.90        5.33      9.12 o 
   1  12   0       57.98       76.80     11.09 o 
   2  12   0       86.28      114.13     12.74 o 
   3  12   0        0.67        4.49     10.56 o 
   4  12   0       49.19       64.66     13.08 o 
   1  13   0        4.13       -4.02     10.43 o 
   2  13   0       94.40      117.10     13.24 o 
  -3 -12   1       19.08       27.11     10.85 o 
  -2 -12   1        2.06        7.44      9.64 o 
  -1 -12   1       34.53       34.08     10.75 o 
   0 -12   1       64.05       60.25     11.01 o 
   1 -12   1        1.51       -6.54      9.12 o 
   2 -12   1        3.15        2.29     10.01 o 
  -4 -11   1       45.37       47.42     11.06 o 
  -3 -11   1        6.09       22.23      9.80 o 
  -2 -11   1       15.25       24.01      9.91 o 
  -1 -11   1        6.78        6.62      8.85 o 
   0 -11   1      123.63      125.77     11.32 o 
   1 -11   1        7.53       13.53      8.46 o 
   2 -11   1       16.41       21.94      9.30 o 
   3 -11   1       95.59       93.19     12.59 o 
   4 -11   1        3.39        5.20      9.80 o 
  -5 -10   1       32.82       46.29      7.47 o 
  -4 -10   1       35.39       35.84      6.59 o 
  -3 -10   1        5.30       -1.31      7.91 o 
  -2 -10   1       25.30       20.73      8.25 o 
  -1 -10   1      152.16      177.80     12.01 o 
   0 -10   1       48.01       47.11      8.38 o 
   1 -10   1      457.69      455.30     11.74 o 
   2 -10   1       30.96       46.45      9.27 o 
   3 -10   1        1.00        0.68      7.59 o 
   4 -10   1       21.33       27.35      9.17 o 
   5 -10   1        7.23       -4.68      9.54 o 
  -6  -9   1        9.84        9.91      6.54 o 
  -5  -9   1      306.44      280.73     21.62 o 
  -4  -9   1       25.89       41.52      6.20 o 
  -3  -9   1      101.63      101.96      9.30 o 
  -2  -9   1      163.23      199.47     11.90 o 
  -1  -9   1      472.24      500.91     17.13 o 
   0  -9   1        3.21       -2.81      6.31 o 
   1  -9   1        2.57       11.38      6.28 o 
   2  -9   1      269.00      254.99      8.84 o 
   3  -9   1       89.88       73.80      9.46 o 
   4  -9   1       20.69       21.28      8.62 o 
   5  -9   1        2.84        0.55      8.70 o 
   6  -9   1        2.54       -8.22     10.90 o 
  -7  -8   1       30.14       21.90      7.33 o 
  -6  -8   1        0.18       -1.10      5.74 o 
  -5  -8   1      336.03      312.95     10.63 o 
  -4  -8   1        0.32       -2.78      6.33 o 
  -3  -8   1       46.63       49.35      9.20 o 
  -2  -8   1      765.60      787.90     21.28 o 
  -1  -8   1       44.46       36.28      7.20 o 
   0  -8   1        5.56        5.73      5.20 o 
   1  -8   1       14.50       17.73      5.81 o 
   2  -8   1        0.29       -1.75      5.49 o 
   3  -8   1       62.41       64.27      5.81 o 
   4  -8   1      147.20      141.46     11.61 o 
   5  -8   1        0.48        1.13      8.64 o 
   6  -8   1        0.13        8.72     10.64 o 
  -7  -7   1       22.71       22.03      6.71 o 
  -6  -7   1       16.95       27.39      9.59 o 
  -5  -7   1      217.78      233.13     11.59 o 
  -4  -7   1      100.21      101.30      8.29 o 
  -3  -7   1       57.83       54.88      5.25 o 
  -2  -7   1      945.32      963.40     15.93 o 
  -1  -7   1      225.76      230.37     10.33 o 
   0  -7   1      214.81      247.58     10.69 o 
   1  -7   1       24.93       19.05      5.07 o 
   2  -7   1      836.28      864.57     16.59 o 
   3  -7   1       37.86       51.34      6.46 o 
   4  -7   1        4.74        8.14      4.51 o 
   5  -7   1       66.68       53.07      9.88 o 
   6  -7   1       60.57       66.76     11.30 o 
   7  -7   1       13.70       10.14     10.61 o 
  -8  -6   1       21.04       20.43      6.96 o 
  -7  -6   1        8.58        8.19      5.81 o 
  -6  -6   1      364.46      351.04     11.25 o 
  -5  -6   1        9.13        8.86      4.57 o 
  -4  -6   1       43.04       43.80      4.06 o 
  -3  -6   1      211.91      223.16      7.39 o 
  -2  -6   1      172.47      175.85      6.36 o 
  -1  -6   1       55.11       57.46      6.04 o 
   0  -6   1      523.63      509.51     13.74 o 
   1  -6   1      115.57      120.20      6.54 o 
   2  -6   1      554.94      564.64      9.61 o 
   3  -6   1      426.73      414.26     12.59 o 
   4  -6   1        4.06       -0.35      4.01 o 
   5  -6   1       48.32       57.65      7.24 o 
   6  -6   1      125.85      132.10     11.52 o 
   7  -6   1        9.51       18.65     10.82 o 
  -8  -5   1       11.62        5.56      7.15 o 
  -7  -5   1        1.05       -7.50      8.49 o 
  -6  -5   1      290.63      271.74     10.16 o 
  -5  -5   1        0.67       -3.46      4.05 o 
  -4  -5   1        0.39       -0.22      3.59 o 
  -3  -5   1      427.72      443.25     12.18 o 
  -2  -5   1      479.14      517.75     15.97 o 
  -1  -5   1      295.85      279.60      6.59 o 
   0  -5   1      173.44      189.20      7.88 o 
   1  -5   1       81.24       88.36      5.10 o 
   2  -5   1     2009.32     1968.80     24.29 o 
   3  -5   1      184.38      196.72      5.23 o 
   4  -5   1       47.14       55.37     10.48 o 
   5  -5   1       13.35       12.86      4.68 o 
   6  -5   1       55.51       57.02      6.23 o 
   7  -5   1       19.30       24.55      6.64 o 
   8  -5   1       20.04        7.02     11.25 o 
  -8  -4   1      206.01      165.50     12.82 o 
  -7  -4   1      179.80      203.00      9.79 o 
  -6  -4   1       23.53       26.43      5.48 o 
  -5  -4   1        0.22       -1.51      4.31 o 
  -4  -4   1      593.23      576.77     11.29 o 
  -3  -4   1      872.36      910.52     20.56 o 
  -2  -4   1      820.42      916.50     19.29 o 
  -1  -4   1     5861.02     5922.58     67.51 o 
   0  -4   1       98.87      105.75      5.83 o 
   1  -4   1     1859.08     1872.42     32.37 o 
   2  -4   1     3108.92     3087.40     52.56 o 
   3  -4   1      883.16      920.25     14.25 o 
   4  -4   1        4.67        2.06      3.58 o 
   5  -4   1      198.76      201.40      8.03 o 
   6  -4   1        8.97        0.15      8.57 o 
   7  -4   1       67.46       87.99      9.51 o 
   8  -4   1       57.32       57.32      7.91 o 
  -8  -3   1        1.24        4.78      9.12 o 
  -7  -3   1      167.84      174.41      8.57 o 
  -6  -3   1        2.00       -3.27      4.70 o 
  -5  -3   1       13.92       11.79      6.99 o 
  -4  -3   1      225.08      223.42      5.33 o 
  -3  -3   1     2842.44     2982.60     36.39 o 
  -2  -3   1       84.93       84.33      7.74 o 
  -1  -3   1        7.21        2.75      1.82 o 
   0  -3   1        1.20        1.13      2.31 o 
   1  -3   1     8894.44     8787.46     97.51 o 
   2  -3   1      146.85      150.11      3.61 o 
   3  -3   1      281.39      301.70      6.58 o 
   4  -3   1      167.30      167.85     14.58 o 
   5  -3   1       19.64       12.99      4.23 o 
   6  -3   1       18.11       24.63      5.18 o 
   7  -3   1       13.64       12.86      5.57 o 
   8  -3   1       14.47       10.68      7.62 o 
  -8  -2   1       55.36       67.94     10.69 o 
  -7  -2   1        3.74        1.14      7.40 o 
  -6  -2   1       23.45       35.05      5.28 o 
  -5  -2   1      167.70      159.04      6.84 o 
  -4  -2   1       20.24       18.31      2.53 o 
  -3  -2   1     2327.64     2359.62     24.00 o 
  -2  -2   1     2478.18     2493.99     35.43 o 
  -1  -2   1      723.90      679.78     13.81 o 
   0  -2   1        0.52        2.23      1.81 o 
   1  -2   1    14404.54    14169.32    165.95 o 
   2  -2   1      138.88      128.35      5.60 o 
   3  -2   1        0.46        5.79      1.46 o 
   4  -2   1       99.83       92.99      7.62 o 
   5  -2   1      217.03      231.55      7.68 o 
   6  -2   1       74.12       76.73      5.96 o 
   7  -2   1       20.41        9.15      5.62 o 
   8  -2   1       30.02       29.08      6.96 o 
   9  -2   1       29.33       41.12     11.82 o 
  -8  -1   1       61.32       53.13     10.09 o 
  -7  -1   1        0.15       -4.65      7.09 o 
  -6  -1   1      149.58      165.14      7.28 o 
  -5  -1   1       51.83       49.51      3.60 o 
  -4  -1   1       64.55       62.41      3.90 o 
  -3  -1   1     1721.22     1681.50     17.69 o 
  -2  -1   1     4347.23     4179.77     39.83 o 
  -1  -1   1     4004.54     4002.54     50.05 o 
   1  -1   1     2827.50     2829.03     45.01 o 
   2  -1   1    28298.47    26270.95    414.13 o 
   3  -1   1       14.31       10.36      3.89 o 
   4  -1   1       29.00       32.62      2.46 o 
   5  -1   1      433.75      453.94     14.02 o 
   6  -1   1      167.62      170.83      7.45 o 
   7  -1   1       17.19       13.07      5.36 o 
   8  -1   1       92.32      101.21     10.67 o 
   9  -1   1        3.30        2.21     10.22 o 
  -8   0   1       48.63       45.93      9.93 o 
  -7   0   1       32.46       38.83      8.46 o 
  -6   0   1      316.47      330.13      7.90 o 
  -5   0   1        0.89       -4.32      2.88 o 
  -4   0   1        7.72       10.97      2.35 o 
  -3   0   1       51.21       50.42      2.50 o 
  -2   0   1      486.16      479.18      6.15 o 
  -1   0   1      236.65      267.98      3.48 o 
   1   0   1      148.37      136.68      3.55 o 
   2   0   1     1904.85     1880.44     21.99 o 
   3   0   1      366.59      343.52      6.12 o 
   4   0   1       11.93       12.57      2.09 o 
   5   0   1      473.70      462.45      7.50 o 
   6   0   1      117.53      119.04      6.13 o 
   7   0   1        1.14       -7.09      7.30 o 
   8   0   1      235.68      264.76     14.71 o 
   9   0   1       47.92       46.01     11.46 o 
  -8   1   1       16.21       15.48      8.91 o 
  -7   1   1       21.98       26.99      5.72 o 
  -6   1   1       41.84       46.33      6.00 o 
  -5   1   1        1.80       -2.58      2.98 o 
  -4   1   1      917.00      924.55     11.53 o 
  -3   1   1      289.04      262.38      4.81 o 
  -2   1   1        0.32        5.29      1.56 o 
  -1   1   1       92.42       83.23      1.84 o 
   0   1   1     1553.10     1561.04     18.87 o 
   1   1   1     1863.66     1865.70     21.42 o 
   2   1   1     1833.31     1804.35     21.45 o 
   3   1   1       27.45       31.03      1.93 o 
   4   1   1      281.76      274.15      5.10 o 
   5   1   1      779.49      777.44     11.17 o 
   6   1   1        1.99        3.79      3.26 o 
   7   1   1       58.34       74.88      8.88 o 
   8   1   1      238.22      243.74     14.40 o 
   9   1   1       23.84       16.24     10.64 o 
  -8   2   1        1.98       -1.23      8.43 o 
  -7   2   1       51.19       54.14      6.37 o 
  -6   2   1       37.30       29.12      5.31 o 
  -5   2   1      368.79      338.79     12.55 o 
  -4   2   1      605.36      603.43      8.61 o 
  -3   2   1        0.43       -0.44      1.78 o 
  -2   2   1     1331.58     1352.35     14.07 o 
  -1   2   1     2979.98     2977.85     28.33 o 
   0   2   1     3658.48     3496.51     41.12 o 
   1   2   1      147.12      154.13      3.12 o 
   2   2   1     9899.40     9792.46    108.74 o 
   3   2   1      125.57      132.22      3.14 o 
   4   2   1      471.59      446.75     14.49 o 
   5   2   1      458.40      495.69      8.88 o 
   6   2   1       12.80        9.56      6.38 o 
   7   2   1        2.62       -2.36      6.33 o 
   8   2   1       97.81       95.48     10.43 o 
   9   2   1       12.29        6.10     10.19 o 
  -8   3   1        5.79       -4.12      6.99 o 
  -7   3   1      149.79      150.96      8.32 o 
  -6   3   1       58.10       77.47      6.10 o 
  -5   3   1       23.26       32.00      7.50 o 
  -4   3   1      681.23      641.40      9.36 o 
  -3   3   1      164.91      163.67      4.81 o 
  -2   3   1     1051.77     1058.08     14.07 o 
  -1   3   1        1.88        3.20      2.46 o 
   0   3   1     4141.24     4088.68     67.00 o 
   1   3   1      412.89      424.98      5.28 o 
   2   3   1      461.49      514.31      8.22 o 
   3   3   1      424.51      405.99      7.61 o 
   4   3   1     1479.49     1441.87     21.73 o 
   5   3   1       38.00       39.06      4.17 o 
   6   3   1        9.88        5.18      4.41 o 
   7   3   1      315.35      313.53      9.97 o 
   8   3   1        9.88        2.71      8.57 o 
   9   3   1       23.26       25.09     10.56 o 
  -8   4   1       17.01        6.41      9.88 o 
  -7   4   1        0.29        0.40     10.64 o 
  -6   4   1       24.22       35.44      7.25 o 
  -5   4   1      204.60      198.82      7.87 o 
  -4   4   1       93.48       99.90      3.82 o 
  -3   4   1      846.21      819.18     10.14 o 
  -2   4   1     1616.12     1614.14     21.67 o 
  -1   4   1      495.76      539.22      6.75 o 
   0   4   1     1127.66     1088.67     14.86 o 
   1   4   1      232.98      219.32      3.79 o 
   2   4   1      237.65      267.71      5.90 o 
   3   4   1      754.04      714.26     11.60 o 
   4   4   1      322.25      344.73      8.14 o 
   5   4   1       82.66       79.62      5.23 o 
   6   4   1      150.53      151.10      6.92 o 
   7   4   1      373.88      348.85     10.80 o 
   8   4   1        1.56        4.49      8.67 o 
   9   4   1        0.23        6.83     10.43 o 
  -8   5   1       37.06       33.47     11.46 o 
  -7   5   1       40.83       30.50     10.64 o 
  -6   5   1       14.50       13.85      8.54 o 
  -5   5   1        2.85        3.78      4.28 o 
  -4   5   1      467.47      500.92     10.69 o 
  -3   5   1      212.47      195.01      4.72 o 
  -2   5   1       13.97       16.26      2.05 o 
  -1   5   1     2301.80     2410.51     24.20 o 
   0   5   1     1977.43     1987.54     36.07 o 
   1   5   1      356.62      368.70      5.52 o 
   2   5   1       10.04       17.43      1.75 o 
   3   5   1       43.81       33.31      6.49 o 
   4   5   1      375.37      410.34     13.83 o 
   5   5   1       86.52       86.03      5.55 o 
   6   5   1      148.47      129.81      6.89 o 
   7   5   1      231.59      229.46      9.02 o 
   8   5   1       75.40       85.39     10.54 o 
  -7   6   1      103.36      109.14     13.01 o 
  -6   6   1       52.02       49.71      9.72 o 
  -5   6   1        4.06        4.02      7.78 o 
  -4   6   1      236.62      270.57     11.86 o 
  -3   6   1     2035.55     2068.17     22.21 o 
  -2   6   1       24.32       27.55      2.47 o 
  -1   6   1       54.22       62.93      2.73 o 
   0   6   1      323.54      313.79      7.14 o 
   1   6   1       31.26       36.14      2.42 o 
   2   6   1      149.84      158.00      3.99 o 
   3   6   1      260.54      263.67      7.50 o 
   4   6   1        6.36       11.38      5.41 o 
   5   6   1      119.03      113.59      6.65 o 
   6   6   1       66.41       69.68     13.18 o 
   7   6   1       47.70       54.50      6.46 o 
   8   6   1        7.50        8.59      6.07 o 
  -7   7   1        0.48       -4.39     10.14 o 
  -6   7   1       26.47       27.27     10.40 o 
  -5   7   1      159.94      150.68     12.24 o 
  -4   7   1       29.02       19.36      8.20 o 
  -3   7   1       57.84       53.69      3.56 o 
  -2   7   1      157.06      166.76      4.83 o 
  -1   7   1      250.40      268.60      5.57 o 
   0   7   1       37.21       36.01      3.72 o 
   1   7   1       83.92       91.63      4.61 o 
   2   7   1      589.12      580.24      8.48 o 
   3   7   1        2.70        3.08      9.10 o 
   4   7   1      224.12      210.13     11.28 o 
   5   7   1      121.27      138.88     11.81 o 
   6   7   1       86.26       97.38      7.59 o 
   7   7   1      113.87      118.62      7.86 o 
   8   7   1        5.39       11.45      6.96 o 
  -6   8   1        8.81        8.96     10.67 o 
  -5   8   1       38.78       47.19      9.75 o 
  -4   8   1      197.32      179.06     12.56 o 
  -3   8   1        3.52        0.92      7.15 o 
  -2   8   1      149.48      145.16      6.57 o 
  -1   8   1       55.76       64.00      4.29 o 
   0   8   1       21.26       18.66      3.96 o 
   1   8   1       34.24       33.55      4.07 o 
   2   8   1       26.13       17.87      4.02 o 
   3   8   1      677.11      650.32     12.68 o 
   4   8   1      396.50      392.86     11.39 o 
   5   8   1        1.58        1.82      5.22 o 
   6   8   1       30.51       33.48     12.03 o 
   7   8   1       97.06       82.71      8.02 o 
  -6   9   1       35.49       52.84     12.98 o 
  -5   9   1       15.30       17.29      9.33 o 
  -4   9   1       11.10       12.32      8.17 o 
  -3   9   1      162.13      142.77     11.38 o 
  -2   9   1      103.79      117.40      6.31 o 
  -1   9   1        3.68       -3.03      4.11 o 
   0   9   1        3.41        3.40      4.12 o 
   1   9   1      886.24      889.16     15.64 o 
   2   9   1      234.85      213.63      8.49 o 
   3   9   1       82.14       81.65      6.12 o 
   4   9   1       56.51       56.62      5.83 o 
   5   9   1        2.20        6.47      5.32 o 
   6   9   1      127.47      142.38     10.44 o 
   7   9   1        2.80        2.78      6.82 o 
  -5  10   1       23.75       14.61     11.11 o 
  -4  10   1       31.73       37.60      9.93 o 
  -3  10   1       23.34       27.56      9.43 o 
  -2  10   1       92.23       87.94     10.56 o 
  -1  10   1      187.26      191.02      8.22 o 
   0  10   1       85.04       91.68     11.39 o 
   1  10   1       13.27        6.70      6.65 o 
   2  10   1       23.93       20.20      8.12 o 
   3  10   1      125.87      129.12     13.10 o 
   4  10   1        0.21        1.05      4.97 o 
   5  10   1       72.04       80.02      7.44 o 
   6  10   1      215.35      211.30     10.65 o 
  -4  11   1        0.07       12.95      9.88 o 
  -3  11   1        3.78        5.60      9.46 o 
  -2  11   1        0.78        5.94      8.51 o 
  -1  11   1      336.02      334.82     10.85 o 
   0  11   1       24.12       33.60      5.65 o 
   1  11   1        5.72        2.94      7.86 o 
   2  11   1       99.19      118.50     10.80 o 
   3  11   1       36.89       46.11      9.22 o 
   4  11   1       62.16       65.16     15.45 o 
   5  11   1      110.37      138.70     19.48 o 
  -3  12   1        3.18       -0.08     10.22 o 
  -2  12   1        0.44       -6.88      9.17 o 
  -1  12   1        3.96       -3.94      8.57 o 
   0  12   1       24.06       22.62      9.35 o 
   1  12   1        1.58       -2.79      8.78 o 
   2  12   1       56.05       51.39      9.96 o 
   3  12   1       88.82       85.15     12.24 o 
   4  12   1        0.12        1.61      8.66 o 
   0  13   1       19.00       25.54     10.51 o 
   1  13   1       22.30       23.75     10.59 o 
   2  13   1       38.59       38.49     10.59 o 
   3  13   1       22.14       26.01     10.77 o 
  -2 -12   2        0.12        3.18     11.19 o 
  -1 -12   2       68.15       65.37     12.16 o 
   2 -12   2        0.30        1.37      9.43 o 
  -4 -11   2       91.74      120.28     15.03 o 
  -3 -11   2        6.83       10.85     11.48 o 
  -2 -11   2        5.48       -3.39      8.91 o 
  -1 -11   2      127.90      147.32     12.22 o 
   0 -11   2       86.81       84.60     10.85 o 
   2 -11   2        2.03        4.65      8.93 o 
   3 -11   2       25.73       32.34     10.75 o 
  -5 -10   2        4.65        7.16      6.93 o 
  -4 -10   2       43.49       53.56      7.37 o 
  -3 -10   2       13.81        1.81      9.22 o 
  -2 -10   2       30.92       25.59      9.38 o 
  -1 -10   2      147.65      171.81     12.51 o 
   0 -10   2        0.61       -7.17      6.59 o 
   1 -10   2       49.51       57.83      8.49 o 
   3 -10   2       26.48       31.32      9.01 o 
   4 -10   2       14.33       21.68      8.96 o 
   5 -10   2       12.81       19.26     10.14 o 
  -6  -9   2        2.48        5.64      6.68 o 
  -5  -9   2       99.93      110.12      8.68 o 
  -4  -9   2      142.68      144.79      8.22 o 
  -3  -9   2       70.63       58.77      9.62 o 
  -2  -9   2       58.48       73.67      9.38 o 
  -1  -9   2      236.65      244.87     13.66 o 
   0  -9   2      107.05      103.20      9.54 o 
   1  -9   2       18.33       15.84      6.57 o 
   2  -9   2      336.22      308.77     12.95 o 
   4  -9   2        4.99        8.91      7.78 o 
   5  -9   2        2.60        4.34      9.20 o 
   6  -9   2       15.68       37.68     11.88 o 
  -6  -8   2        3.43        7.73      6.31 o 
  -5  -8   2       37.32       50.53      6.34 o 
  -4  -8   2       27.55       20.85      5.18 o 
  -3  -8   2       55.76       54.59      5.78 o 
  -2  -8   2       13.27       16.39      7.86 o 
  -1  -8   2       24.79       42.33      7.83 o 
   0  -8   2      808.90      787.93     20.47 o 
   1  -8   2      921.43      930.81     21.83 o 
   2  -8   2      350.17      342.11     12.66 o 
   3  -8   2      410.61      407.30     14.53 o 
   4  -8   2       55.29       65.26      8.12 o 
   5  -8   2        7.34        7.75      8.22 o 
   6  -8   2        6.60       -0.18      9.33 o 
  -7  -7   2        2.43        5.94      6.52 o 
  -6  -7   2       31.12       32.66      9.08 o 
  -5  -7   2      216.29      214.68     25.95 o 
  -4  -7   2        9.20       11.09      4.87 o 
  -3  -7   2      232.33      239.57     14.21 o 
  -2  -7   2       76.89       85.05      5.67 o 
  -1  -7   2      195.66      204.83     10.48 o 
   0  -7   2       34.44       39.25      6.38 o 
   1  -7   2       93.02      101.44      7.07 o 
   2  -7   2      180.00      200.56      8.45 o 
   3  -7   2      165.83      165.55      8.96 o 
   4  -7   2       15.00       -0.03      6.31 o 
   5  -7   2       11.53       15.22      5.49 o 
   6  -7   2        5.87       12.53      9.09 o 
   7  -7   2        0.52        7.20     10.17 o 
  -7  -6   2       85.25       58.21     13.10 o 
  -6  -6   2       38.23       48.43      6.39 o 
  -5  -6   2        0.89        1.89      4.50 o 
  -4  -6   2       87.68       90.81      6.20 o 
  -3  -6   2      341.81      342.06      9.14 o 
  -2  -6   2       98.13       93.34      5.38 o 
  -1  -6   2      412.60      413.79     13.14 o 
   0  -6   2      479.16      440.06     13.06 o 
   1  -6   2      113.62      120.20      6.88 o 
   2  -6   2      392.57      384.77      8.05 o 
   3  -6   2      307.89      307.33     11.25 o 
   4  -6   2      144.55      137.65      8.75 o 
   5  -6   2        0.59       -1.10      4.53 o 
   6  -6   2       46.47       47.53      6.94 o 
   7  -6   2       59.46       55.28     11.25 o 
  -8  -5   2       29.48       18.03      7.49 o 
  -7  -5   2       96.66       97.17      8.08 o 
  -6  -5   2        0.22        3.13      8.80 o 
  -5  -5   2       12.16       11.92      4.47 o 
  -4  -5   2        0.41       -3.34      4.03 o 
  -3  -5   2      190.48      181.36      6.55 o 
  -2  -5   2      403.95      393.84      8.76 o 
  -1  -5   2     1336.40     1413.46     28.03 o 
   0  -5   2     2038.68     2099.16     37.91 o 
   1  -5   2       69.88       79.29      5.15 o 
   2  -5   2      416.25      417.21      7.75 o 
   3  -5   2       73.82       95.11      6.59 o 
   4  -5   2        0.22        0.76      5.31 o 
   5  -5   2      281.05      306.14      9.82 o 
   6  -5   2       97.53       89.33      6.90 o 
   7  -5   2       46.50       61.25      7.32 o 
   8  -5   2       12.65       23.04     11.04 o 
  -8  -4   2        0.12        0.52     10.38 o 
  -7  -4   2      109.47      116.28      8.34 o 
  -6  -4   2      214.29      193.76      8.56 o 
  -5  -4   2      303.85      312.11      9.56 o 
  -4  -4   2      181.71      192.13      9.42 o 
  -3  -4   2      226.41      187.05      6.22 o 
  -2  -4   2     3399.22     3494.34     56.83 o 
  -1  -4   2      146.93      192.49      6.16 o 
   0  -4   2        8.39       14.84      3.49 o 
   1  -4   2      512.30      512.89     11.51 o 
   2  -4   2     3186.78     3167.64     37.11 o 
   3  -4   2      432.09      426.91      7.12 o 
   4  -4   2       16.99       29.45      5.62 o 
   5  -4   2        0.28        6.62      6.04 o 
   6  -4   2       77.25       78.41      7.19 o 
   7  -4   2       81.19       79.11      7.36 o 
   8  -4   2        6.85       -0.17      7.07 o 
  -8  -3   2       71.19       68.81     11.38 o 
  -7  -3   2       15.28       23.25      6.13 o 
  -6  -3   2        2.42        7.06      4.93 o 
  -5  -3   2      451.90      471.93     19.35 o 
  -4  -3   2      416.96      435.99      9.82 o 
  -3  -3   2       30.85       25.99      3.32 o 
  -2  -3   2       69.39       64.43      3.37 o 
  -1  -3   2       36.00       40.58      5.68 o 
   0  -3   2      538.34      528.40     11.88 o 
   1  -3   2      468.25      455.07      9.83 o 
   2  -3   2      280.40      272.34      5.08 o 
   3  -3   2       16.59       22.04      4.18 o 
   4  -3   2      485.94      441.46     13.14 o 
   5  -3   2        0.84        0.63      5.96 o 
   6  -3   2       93.38      108.95     10.10 o 
   7  -3   2       25.13       21.46      7.03 o 
   8  -3   2       17.42       10.90      6.61 o 
  -8  -2   2        4.61        7.54      9.25 o 
  -7  -2   2        0.47       -2.41      5.82 o 
  -6  -2   2      113.69      118.74      7.03 o 
  -5  -2   2      184.83      185.42      7.69 o 
  -4  -2   2      179.69      189.30      5.19 o 
  -3  -2   2      996.08      944.44     11.49 o 
  -2  -2   2     2883.33     2838.49     34.01 o 
  -1  -2   2      162.16      157.50      6.65 o 
   0  -2   2      722.38      729.68     14.19 o 
   1  -2   2      532.61      530.73     11.35 o 
   2  -2   2      788.59      746.86     15.24 o 
   3  -2   2      182.72      217.97      8.12 o 
   4  -2   2     1915.65     2020.60     36.76 o 
   5  -2   2      289.63      300.92     11.80 o 
   6  -2   2      338.16      341.21     10.63 o 
   7  -2   2        0.26        0.83      5.06 o 
   8  -2   2        1.85        2.96      5.97 o 
   9  -2   2      118.61      139.94     14.35 o 
  -8  -1   2       21.98       23.52      8.62 o 
  -7  -1   2       28.10       40.41      7.96 o 
  -6  -1   2       10.94       15.39      5.11 o 
  -5  -1   2       39.65       37.80      3.69 o 
  -4  -1   2       10.81       18.64      2.79 o 
  -3  -1   2      604.70      598.62      8.45 o 
  -2  -1   2     2391.35     2437.39     24.33 o 
  -1  -1   2     8023.99     8171.21     90.91 o 
   0  -1   2      670.27      640.82     12.14 o 
   1  -1   2      161.33      156.19      4.36 o 
   2  -1   2     3988.15     4014.93     64.56 o 
   3  -1   2     1583.79     1493.07     27.27 o 
   4  -1   2      501.23      532.90     13.91 o 
   5  -1   2      365.01      396.45      9.60 o 
   6  -1   2      253.73      254.58      9.06 o 
   7  -1   2       17.89       12.51      5.99 o 
   8  -1   2        1.87       -9.75      8.67 o 
   9  -1   2       29.96       36.10     11.59 o 
  -8   0   2        3.29       -1.16      8.72 o 
  -7   0   2      153.24      172.46     10.80 o 
  -6   0   2       55.07       64.05      6.56 o 
  -5   0   2       48.24       54.65      4.20 o 
  -4   0   2      667.19      671.40      9.55 o 
  -3   0   2      286.51      283.20      5.38 o 
  -2   0   2      161.33      167.30      3.84 o 
  -1   0   2     9444.23     9183.57    132.77 o 
   0   0   2      964.77      966.94     16.95 o 
   1   0   2      385.20      380.07      6.02 o 
   3   0   2      181.96      156.04     10.48 o 
   4   0   2      692.70      710.87     10.54 o 
   5   0   2      388.15      372.14      6.54 o 
   6   0   2      283.99      265.98      8.38 o 
   7   0   2       17.69       13.37      7.17 o 
   8   0   2       37.63       33.00      9.70 o 
   9   0   2       18.91        0.66     10.40 o 
  -8   1   2       66.59       57.20     10.38 o 
  -7   1   2       55.55       73.02      9.38 o 
  -6   1   2       96.06       91.52      7.16 o 
  -5   1   2        0.28        2.76      3.21 o 
  -4   1   2     1002.67      991.88     12.41 o 
  -3   1   2      319.31      321.88      6.46 o 
  -2   1   2      756.06      765.83      8.96 o 
  -1   1   2      262.60      298.18      5.32 o 
   0   1   2     5327.56     5158.64     82.34 o 
   1   1   2     3897.05     3705.15     41.58 o 
   2   1   2    12092.17    12231.60    195.77 o 
   3   1   2       92.89       91.01      3.33 o 
   4   1   2       36.91       25.79      2.74 o 
   5   1   2      202.95      201.95      5.86 o 
   6   1   2        1.29        5.19      6.65 o 
   7   1   2      141.27      142.90     10.30 o 
   8   1   2      179.94      184.47     12.69 o 
   9   1   2       37.99       61.35     10.82 o 
  -8   2   2       89.87       88.62     11.27 o 
  -7   2   2        0.18       -0.16      5.36 o 
  -6   2   2      226.05      224.87     14.29 o 
  -5   2   2       71.59       72.99      4.34 o 
  -4   2   2       10.00        5.76      2.66 o 
  -3   2   2      282.96      285.73      7.86 o 
  -2   2   2     1515.73     1494.59     15.63 o 
  -1   2   2       54.62       63.32      3.83 o 
   0   2   2    10677.37     9679.67    145.73 o 
   1   2   2     6385.09     6307.59     58.94 o 
   2   2   2      493.11      502.19      7.72 o 
   3   2   2      202.38      181.38     11.18 o 
   4   2   2     1585.05     1547.92     16.67 o 
   5   2   2      285.08      303.24      6.73 o 
   6   2   2        0.34       -2.21      4.28 o 
   7   2   2       35.80       39.36      8.64 o 
   8   2   2      156.94      120.18     11.09 o 
   9   2   2        6.74       22.04      9.72 o 
  -8   3   2       32.72       39.23     11.77 o 
  -7   3   2        0.11       -0.24      5.45 o 
  -6   3   2       18.32       21.90      8.91 o 
  -5   3   2        0.29        0.91      3.12 o 
  -4   3   2      179.41      188.73      5.15 o 
  -3   3   2     1729.34     1788.84     19.00 o 
  -2   3   2     2491.16     2444.56     52.22 o 
  -1   3   2      832.59      837.17      9.14 o 
   0   3   2     1179.95     1175.55     15.49 o 
   1   3   2       45.88       46.27      1.78 o 
   2   3   2      305.96      303.34      6.37 o 
   3   3   2      281.99      261.41      9.54 o 
   4   3   2      558.01      587.09      7.83 o 
   5   3   2      119.52      117.03      5.56 o 
   6   3   2      449.98      423.01     10.35 o 
   7   3   2       63.81       74.12      8.85 o 
   8   3   2       23.36       19.34      8.22 o 
   9   3   2        7.40       13.53      9.14 o 
  -8   4   2       14.77       10.19     10.30 o 
  -7   4   2       26.65       30.19      9.30 o 
  -6   4   2       69.06       76.72      6.27 o 
  -5   4   2       60.06       67.78      8.70 o 
  -4   4   2       36.57       44.50      3.96 o 
  -3   4   2     1694.76     1604.78     17.42 o 
  -2   4   2      533.27      512.02     15.13 o 
  -1   4   2        2.68        3.38      1.32 o 
   0   4   2      618.03      610.73     15.66 o 
   1   4   2        1.31        2.65      1.41 o 
   2   4   2        0.50        2.25      1.45 o 
   3   4   2      247.37      245.71      8.16 o 
   4   4   2      705.23      711.70     11.96 o 
   5   4   2      911.01      933.09     19.07 o 
   6   4   2       61.69       66.45      5.38 o 
   7   4   2       13.25       26.11      5.46 o 
   8   4   2       53.95       52.68      9.30 o 
   9   4   2        0.42      -11.59      9.75 o 
  -8   5   2        1.96       -8.93     11.40 o 
  -7   5   2      167.96      180.21     15.00 o 
  -6   5   2        4.01        7.23      7.46 o 
  -5   5   2       73.02       62.86     10.10 o 
  -4   5   2      384.49      383.76      7.28 o 
  -3   5   2       78.13       84.73      3.40 o 
  -2   5   2       90.04       92.89      3.08 o 
  -1   5   2        5.13       10.10      1.63 o 
   0   5   2      288.92      259.16      5.89 o 
   1   5   2      245.66      243.81      4.26 o 
   2   5   2     1304.23     1240.18     13.54 o 
   3   5   2       52.96       53.44      3.70 o 
   4   5   2       11.22        9.47      6.84 o 
   5   5   2      373.51      338.98      8.93 o 
   6   5   2       62.80       68.16      5.94 o 
   7   5   2       35.52       29.84      5.27 o 
   8   5   2      147.63      125.38     12.01 o 
   9   5   2       12.60       10.43      9.17 o 
  -7   6   2        0.09        3.28      9.59 o 
  -6   6   2        3.27       -2.60      8.14 o 
  -5   6   2       26.63       33.03      8.01 o 
  -4   6   2      298.17      294.74     13.85 o 
  -3   6   2       73.19       77.15      4.08 o 
  -2   6   2        4.77        3.01      2.08 o 
  -1   6   2     1673.15     1681.72     17.85 o 
   0   6   2      445.68      455.63      8.77 o 
   1   6   2      171.86      158.11      3.95 o 
   2   6   2       91.82       88.04      3.13 o 
   3   6   2       24.59       23.38      3.51 o 
   4   6   2      394.69      394.28      9.40 o 
   5   6   2      683.61      643.17     32.59 o 
   6   6   2       27.64       27.77      6.40 o 
   7   6   2       65.51       62.98      6.65 o 
   8   6   2       22.32       27.64      9.85 o 
  -7   7   2       62.61       48.55     13.03 o 
  -6   7   2       44.43       52.84     11.38 o 
  -5   7   2      252.13      252.44     15.24 o 
  -4   7   2        0.26        0.92      6.44 o 
  -3   7   2       17.56       14.58      4.08 o 
  -2   7   2      493.98      505.59      7.84 o 
  -1   7   2      196.07      194.07      5.04 o 
   0   7   2      148.34      141.90      5.44 o 
   1   7   2      944.41      938.16     11.51 o 
   2   7   2      302.87      279.67      6.51 o 
   3   7   2       19.67       14.21      4.44 o 
   4   7   2      681.47      695.93     31.56 o 
   5   7   2        0.86        2.90      4.31 o 
   6   7   2       14.03        7.17      5.48 o 
   7   7   2      190.62      176.56     14.03 o 
   8   7   2        2.18       -2.56      6.22 o 
  -6   8   2        0.13       -4.05      9.51 o 
  -5   8   2      309.27      315.50     17.39 o 
  -4   8   2      118.25      116.21     11.06 o 
  -3   8   2        1.69       -0.68      6.33 o 
  -2   8   2       32.94       39.21      4.66 o 
  -1   8   2       56.21       56.19      4.66 o 
   0   8   2      269.96      280.16      7.98 o 
   1   8   2        2.39       -4.49      3.46 o 
   2   8   2       97.00       91.96      3.83 o 
   3   8   2       46.60       46.41      6.50 o 
   4   8   2      168.35      154.21      7.04 o 
   5   8   2       21.61       19.78      5.25 o 
   6   8   2       30.20       33.18      6.20 o 
   7   8   2      151.57      152.89     13.37 o 
   8   8   2        0.07        1.18      7.30 o 
  -6   9   2        8.26        2.86     10.67 o 
  -5   9   2       15.41       20.84      9.72 o 
  -4   9   2       51.02       58.51      9.83 o 
  -3   9   2      145.37      152.47     11.64 o 
  -2   9   2        0.16       -1.70      5.79 o 
  -1   9   2       12.34       17.38      4.49 o 
   0   9   2      259.12      291.12      8.52 o 
   1   9   2      119.53      112.52     10.84 o 
   2   9   2       29.13       27.31      4.34 o 
   3   9   2      647.67      670.70     13.31 o 
   4   9   2      503.52      502.24     12.21 o 
   5   9   2        1.96       -6.50      4.88 o 
   6   9   2      159.11      187.73      9.35 o 
   7   9   2        0.14       -4.36      5.28 o 
  -5  10   2        0.08       -7.33      9.48 o 
  -4  10   2        0.09        3.10      8.70 o 
  -3  10   2       47.54       38.96      9.64 o 
  -2  10   2       85.95       98.65     17.25 o 
  -1  10   2       38.39       42.73     12.56 o 
   0  10   2      385.75      400.81     10.54 o 
   1  10   2      192.65      197.63      8.04 o 
   2  10   2        0.76        2.79      7.23 o 
   3  10   2      328.70      309.40      9.91 o 
   4  10   2       76.38       77.34     14.36 o 
   5  10   2       26.10       31.25      5.93 o 
   6  10   2      115.74      117.58      8.85 o 
  -4  11   2        3.28       13.82      9.93 o 
  -3  11   2       19.95       24.99     10.09 o 
  -2  11   2        8.19        9.35      8.70 o 
  -1  11   2       59.66       58.31      6.73 o 
   0  11   2        1.04        1.95      5.36 o 
   1  11   2      177.93      176.93     11.51 o 
   2  11   2      230.81      225.09     13.35 o 
   3  11   2       30.07       31.74      8.59 o 
   4  11   2        2.84        4.26      5.67 o 
   5  11   2       33.49       25.59      6.95 o 
   6  11   2        8.87        5.32      7.18 o 
  -3  12   2        6.27        7.46      9.48 o 
  -2  12   2        1.80       -2.55      9.48 o 
  -1  12   2       25.53       20.07      7.08 o 
   0  12   2        1.86       -4.73      8.17 o 
   1  12   2       45.80       58.14     10.12 o 
   2  12   2      126.52      127.85     12.59 o 
   3  12   2       22.86       15.58      9.83 o 
   4  12   2        1.07        7.41      9.25 o 
   5  12   2        3.66       -8.50      6.46 o 
  -2  13   2        9.67       -4.13     10.67 o 
  -1  13   2       11.00       11.77     10.48 o 
   0  13   2       12.52        7.44      8.80 o 
   1  13   2       80.09       91.62     12.24 o 
   2  13   2       19.88       -1.50      9.38 o 
   3  13   2       46.70       40.07     10.67 o 
  -3 -11   3       48.35       64.95     13.43 o 
  -2 -11   3        1.22        0.29      9.56 o 
  -1 -11   3       12.51       31.53     11.35 o 
   3 -11   3       13.49       20.86     10.69 o 
  -4 -10   3       16.08       28.74     10.22 o 
  -3 -10   3       10.30       16.68     10.17 o 
  -2 -10   3       40.46       38.31      9.35 o 
  -1 -10   3       12.68       17.10      8.25 o 
   0 -10   3       26.14       20.68      8.75 o 
   1 -10   3      193.05      218.68     12.77 o 
   2 -10   3      199.24      176.54     12.27 o 
   4 -10   3        0.31        8.01      9.41 o 
  -5  -9   3       15.77       19.88      6.82 o 
  -4  -9   3       46.25       45.78      8.30 o 
  -3  -9   3       66.74       70.83      9.59 o 
  -2  -9   3       74.39       85.44      9.54 o 
   0  -9   3      192.99      175.85     11.32 o 
   1  -9   3       90.11      124.75      9.77 o 
   2  -9   3       34.12       37.73      7.72 o 
   3  -9   3       83.63       68.34      8.85 o 
   5  -9   3        1.86        2.79      8.70 o 
  -6  -8   3       76.64       60.29      8.25 o 
  -5  -8   3       45.39       42.05     14.83 o 
  -4  -8   3        2.09        1.01      5.94 o 
  -3  -8   3       18.79       18.21      7.86 o 
  -2  -8   3       59.11       52.18      7.88 o 
  -1  -8   3       13.13       19.65      6.91 o 
   0  -8   3      185.66      198.53     11.85 o 
   1  -8   3        3.74        8.80      5.99 o 
   2  -8   3       36.82       48.50      7.12 o 
   3  -8   3      204.74      217.52     11.85 o 
   4  -8   3        0.79        1.63      6.96 o 
   6  -8   3        3.59       -2.92      9.93 o 
  -7  -7   3        4.03        0.83      7.41 o 
  -6  -7   3        8.40        9.27      5.94 o 
  -5  -7   3        1.14       -2.51      5.59 o 
  -4  -7   3      157.44      155.35      7.64 o 
  -3  -7   3      272.10      281.19     19.05 o 
  -2  -7   3        4.24        2.81      5.70 o 
  -1  -7   3       83.63       93.35      8.12 o 
   0  -7   3       40.68       58.80      7.23 o 
   1  -7   3      124.36      127.98      8.20 o 
   2  -7   3        2.59       -1.55      5.39 o 
   3  -7   3      171.45      169.81      9.64 o 
   4  -7   3       42.73       44.93      7.41 o 
   5  -7   3       23.58       36.76      7.93 o 
   6  -7   3       29.14       21.83      6.59 o 
   7  -7   3       43.92       29.58     11.19 o 
  -7  -6   3       10.98        4.38      6.30 o 
  -6  -6   3        3.17        2.15      5.79 o 
  -5  -6   3        0.48        3.33      4.98 o 
  -4  -6   3      436.74      433.88     11.10 o 
  -3  -6   3      101.86      118.97     10.98 o 
  -2  -6   3      190.05      183.51      7.50 o 
   0  -6   3       26.37       29.93      5.81 o 
   1  -6   3       36.68       39.28      5.78 o 
   2  -6   3        7.15        7.40      3.21 o 
   3  -6   3      290.44      289.12     11.56 o 
   4  -6   3        6.69        7.65      5.44 o 
   5  -6   3      245.27      264.97     13.11 o 
   6  -6   3       45.43       43.71      8.80 o 
   7  -6   3        0.26        1.67      6.92 o 
  -7  -5   3       32.99       27.90      6.81 o 
  -6  -5   3      105.05      106.48     20.47 o 
  -5  -5   3       11.88       12.79      5.27 o 
  -4  -5   3       23.55       26.67      4.66 o 
  -3  -5   3       13.86       19.24      4.11 o 
  -2  -5   3        0.62       -4.30      3.32 o 
  -1  -5   3     1333.32     1280.81     26.01 o 
   0  -5   3        4.95        0.89      3.36 o 
   1  -5   3     1029.39     1078.52     21.78 o 
   2  -5   3        1.12        0.51      4.62 o 
   3  -5   3      129.05      139.57      7.99 o 
   4  -5   3        0.24       -3.23      4.83 o 
   5  -5   3       75.28       77.40      8.41 o 
   6  -5   3       47.65       61.87      7.70 o 
   7  -5   3       74.56       85.43      7.74 o 
   8  -5   3        2.79        1.10      7.30 o 
  -8  -4   3       28.06       38.85     17.04 o 
  -7  -4   3       17.70        9.68      6.65 o 
  -6  -4   3       15.22       17.34      7.80 o 
  -5  -4   3     1070.04     1070.73     18.28 o 
  -4  -4   3       25.85       28.04      4.40 o 
  -3  -4   3      312.60      304.99     16.08 o 
  -2  -4   3     1083.88      994.37     15.16 o 
  -1  -4   3      988.46     1094.31     22.44 o 
   0  -4   3      421.57      429.03     11.30 o 
   2  -4   3      239.93      272.54      9.12 o 
   3  -4   3      111.85      115.47      6.50 o 
   4  -4   3       44.10       64.77      6.83 o 
   5  -4   3        8.72       18.44      6.88 o 
   6  -4   3       21.55       35.02      8.20 o 
   7  -4   3      182.21      173.26      9.18 o 
   8  -4   3       12.92       14.74      7.04 o 
  -8  -3   3       56.96       61.88      8.42 o 
  -7  -3   3       14.01        7.30      6.37 o 
  -6  -3   3       14.73       14.85      5.62 o 
  -5  -3   3      106.64       99.30      6.26 o 
  -4  -3   3      504.80      511.13     11.08 o 
  -3  -3   3        7.69        7.38      2.99 o 
  -2  -3   3        3.24        1.95      3.46 o 
  -1  -3   3     2491.29     2645.03     46.03 o 
   0  -3   3     3869.56     3901.45     64.58 o 
   1  -3   3      772.58      829.63     16.03 o 
   2  -3   3      312.08      309.02      5.67 o 
   3  -3   3     1132.34     1136.56     23.04 o 
   4  -3   3        0.78       -6.86      4.57 o 
   5  -3   3      122.29      113.92      8.25 o 
   6  -3   3        7.80       18.89      7.41 o 
   7  -3   3       29.47       33.85      6.40 o 
   8  -3   3       24.28       19.45      8.12 o 
  -8  -2   3       32.77       31.19      9.25 o 
  -7  -2   3      182.08      178.22      9.24 o 
  -6  -2   3      312.00      330.42     10.36 o 
  -5  -2   3       12.42        3.75      4.70 o 
  -4  -2   3      335.92      342.58      7.02 o 
  -3  -2   3     3761.95     3657.91     44.10 o 
  -2  -2   3      701.65      708.55     11.14 o 
  -1  -2   3     1228.02     1286.30     16.96 o 
   0  -2   3     2097.28     2024.36     34.92 o 
   1  -2   3      819.74      867.83     16.13 o 
   2  -2   3       49.37       58.00      2.42 o 
   3  -2   3      561.02      519.10     12.95 o 
   4  -2   3      115.96      121.10      7.51 o 
   5  -2   3       97.69      110.46      8.09 o 
   6  -2   3      272.48      252.81     12.64 o 
   7  -2   3        3.46       -2.45      5.00 o 
   8  -2   3       12.78       13.10      6.67 o 
   9  -2   3       21.91       15.82     11.46 o 
  -8  -1   3        4.78        8.93      9.54 o 
  -7  -1   3       21.28       16.13      8.74 o 
  -6  -1   3       67.60       80.56     11.30 o 
  -5  -1   3        0.28       -4.23      3.42 o 
  -4  -1   3        8.43        7.78      2.83 o 
  -3  -1   3      135.32      123.32      7.37 o 
  -2  -1   3     1840.89     1904.23     19.92 o 
  -1  -1   3     3360.73     3373.99     39.31 o 
   0  -1   3      277.68      295.11      8.12 o 
   1  -1   3     1982.37     1986.28     23.53 o 
   2  -1   3     2332.71     2273.65     26.69 o 
   3  -1   3      426.60      451.99     11.93 o 
   4  -1   3        6.15        9.70      4.26 o 
   5  -1   3      824.01      835.93     20.31 o 
   6  -1   3      667.83      674.58     19.84 o 
   7  -1   3       54.86       53.10      6.36 o 
   8  -1   3        0.27        5.46      9.06 o 
   9  -1   3        6.48       -7.67     10.51 o 
  -8   0   3        0.18       -2.31      8.91 o 
  -7   0   3      232.72      246.19     13.19 o 
  -6   0   3       13.39       10.67      4.30 o 
  -5   0   3       53.82       53.64      6.39 o 
  -4   0   3      193.50      198.73      6.81 o 
  -3   0   3      486.22      515.41     12.46 o 
  -2   0   3        0.92        4.28      1.87 o 
  -1   0   3     4839.85     4703.41     44.76 o 
   0   0   3      109.32       95.06      5.15 o 
   1   0   3      526.59      529.75      7.53 o 
   2   0   3     1215.31     1282.37     15.74 o 
   3   0   3       36.59       37.77      6.42 o 
   4   0   3     4749.71     4712.19    123.59 o 
   5   0   3      278.07      257.80     11.17 o 
   6   0   3      183.84      190.80      7.41 o 
   7   0   3      249.83      261.78      9.33 o 
   8   0   3       94.30       88.07     11.40 o 
   9   0   3        0.33       -4.73     10.25 o 
  -8   1   3       22.08       24.22      9.20 o 
  -7   1   3       96.37      109.83     10.33 o 
  -6   1   3        5.41        6.30      4.14 o 
  -5   1   3      717.81      733.31     11.15 o 
  -4   1   3      378.80      422.05      7.59 o 
  -3   1   3      116.87      133.60      4.10 o 
  -2   1   3     5778.61     5888.78     55.91 o 
  -1   1   3       38.73       41.89      2.40 o 
   0   1   3      861.04      882.53     12.31 o 
   1   1   3     9129.00     9220.18    103.36 o 
   2   1   3    21187.27    20291.06    226.04 o 
   3   1   3      152.25      179.21      5.49 o 
   4   1   3        4.07        2.45      2.30 o 
   5   1   3       54.86       55.71      3.78 o 
   6   1   3       28.17       33.86      4.58 o 
   7   1   3      111.29      114.16      9.93 o 
   8   1   3        9.44       19.84      8.33 o 
   9   1   3       95.60       74.62     11.43 o 
  -8   2   3       58.58       66.37     10.82 o 
  -7   2   3       13.28       10.17      5.89 o 
  -6   2   3       20.28       16.32      6.08 o 
  -5   2   3      672.39      671.88     10.69 o 
  -4   2   3      843.56      877.33     11.65 o 
  -3   2   3     1021.45     1055.36     12.55 o 
  -2   2   3     1054.15      980.03     11.21 o 
  -1   2   3      264.77      269.62      4.18 o 
   0   2   3      570.31      603.96      6.91 o 
   1   2   3     1077.89     1084.69     13.47 o 
   2   2   3      165.86      172.88      6.69 o 
   3   2   3     1603.53     1572.23     41.96 o 
   4   2   3      532.88      522.44      9.08 o 
   5   2   3       91.60       95.31      4.70 o 
   6   2   3      249.92      256.46     12.85 o 
   7   2   3       51.34       52.92      8.49 o 
   8   2   3        5.50       -0.63      7.80 o 
   9   2   3       24.71       31.77     10.01 o 
  -7   3   3        6.07       -2.69      8.16 o 
  -6   3   3      128.03      130.92      7.08 o 
  -5   3   3      106.35      116.89      4.89 o 
  -4   3   3      197.48      193.13      5.43 o 
  -3   3   3     1041.44     1046.03     18.21 o 
  -2   3   3      518.79      489.52      6.66 o 
  -1   3   3      722.00      757.55     11.65 o 
   0   3   3      864.88      824.35     11.95 o 
   1   3   3       35.54       37.78      1.85 o 
   2   3   3      791.19      740.61     10.53 o 
   3   3   3      639.67      608.10      9.65 o 
   4   3   3       82.34       76.99      3.91 o 
   5   3   3      531.50      532.62     10.26 o 
   6   3   3      458.50      438.85     10.31 o 
   7   3   3      165.76      171.36     11.82 o 
   8   3   3       25.15       24.62      8.28 o 
   9   3   3       80.21       69.31     11.88 o 
  -8   4   3       40.46       49.87     13.22 o 
  -7   4   3        5.65       -1.87      9.48 o 
  -6   4   3      469.46      449.65     18.86 o 
  -5   4   3       98.93       91.25      6.27 o 
  -4   4   3      269.58      250.73     12.04 o 
  -3   4   3      217.45      210.50      4.95 o 
  -2   4   3       26.36       28.79      2.12 o 
  -1   4   3      397.03      371.96      7.36 o 
   0   4   3     1456.12     1380.04     33.81 o 
   1   4   3      331.33      308.64     14.82 o 
   2   4   3      357.03      347.54      5.38 o 
   3   4   3      500.73      483.60      8.58 o 
   4   4   3      135.93      130.34      7.45 o 
   5   4   3      451.92      421.60      9.64 o 
   6   4   3      854.15      840.67     15.02 o 
   7   4   3        7.02       -3.55      6.88 o 
   8   4   3       15.45       32.90      8.54 o 
   9   4   3        6.58       16.13      9.30 o 
  -7   5   3       29.24       11.88     10.59 o 
  -6   5   3        5.08       -1.05      7.72 o 
  -5   5   3      299.73      277.82     15.08 o 
  -4   5   3      713.76      746.26     15.51 o 
  -3   5   3       18.13       15.96      2.58 o 
  -2   5   3       65.27       66.14      4.29 o 
  -1   5   3     1355.13     1382.16     19.40 o 
   0   5   3        4.78        7.78      2.31 o 
   1   5   3      446.82      474.23      6.43 o 
   2   5   3      390.23      370.84      7.74 o 
   3   5   3        8.24        3.54      2.46 o 
   4   5   3      463.10      453.56      9.56 o 
   5   5   3      521.18      490.21     10.67 o 
   6   5   3        1.49        1.33      4.55 o 
   7   5   3        5.10        8.05      4.85 o 
   8   5   3      179.63      163.27     13.08 o 
   9   5   3        9.66        7.99     10.35 o 
  -7   6   3       70.75       62.11     12.64 o 
  -6   6   3        4.62        9.91      8.80 o 
  -5   6   3       21.22       21.28      7.96 o 
  -4   6   3      583.80      563.66     11.75 o 
  -3   6   3        0.64       -4.02      3.37 o 
  -2   6   3        2.12        2.14      2.05 o 
  -1   6   3      365.78      371.38      5.99 o 
   0   6   3       87.32       88.33      5.91 o 
   1   6   3      279.35      265.95      4.77 o 
   2   6   3      110.16      105.70      3.62 o 
   3   6   3      142.84      131.45      5.37 o 
   4   6   3      593.19      553.64     10.82 o 
   5   6   3     1155.15     1147.67     18.48 o 
   6   6   3       35.84       44.47      5.78 o 
   7   6   3       51.90       55.86      6.41 o 
   8   6   3       58.84       60.85     10.69 o 
  -7   7   3       31.13       35.42     12.59 o 
  -6   7   3       25.85       18.92      9.96 o 
  -5   7   3       92.31       74.41     10.25 o 
  -4   7   3        4.23        7.78      6.88 o 
  -3   7   3       16.61       24.58      7.29 o 
  -2   7   3       40.47       42.43      4.65 o 
  -1   7   3      164.78      192.66      4.90 o 
   0   7   3      107.74      102.52      4.77 o 
   1   7   3     2412.44     2486.96     25.55 o 
   2   7   3      251.04      254.76      5.42 o 
   3   7   3      276.53      258.26      7.58 o 
   4   7   3      316.24      300.91      8.34 o 
   5   7   3       78.87       71.76      5.81 o 
   6   7   3       25.31       28.34      5.77 o 
   7   7   3      110.39      106.81      7.72 o 
   8   7   3        0.08       -2.87      8.29 o 
  -6   8   3       60.43       44.82     11.40 o 
  -5   8   3      247.63      260.95     16.53 o 
  -4   8   3       12.64        7.57      7.41 o 
  -3   8   3        0.52       -1.02      4.07 o 
  -2   8   3      129.17      146.93      6.64 o 
  -1   8   3       21.69       25.75      6.61 o 
   0   8   3       91.60       99.24      5.22 o 
   1   8   3      552.78      545.28     10.85 o 
   2   8   3       14.85       23.51      2.90 o 
   3   8   3      829.47      775.46     13.77 o 
   4   8   3      440.85      416.84     24.61 o 
   5   8   3       13.22       11.41      4.90 o 
   6   8   3        7.12        5.36      5.29 o 
   7   8   3       24.81       20.78      6.22 o 
   8   8   3        0.17       11.52      6.94 o 
  -6   9   3       30.03       22.83     11.09 o 
  -5   9   3       26.86       15.79      9.46 o 
  -4   9   3       27.47       22.10      8.78 o 
  -3   9   3      195.54      195.29     12.77 o 
  -2   9   3        8.92       13.20      6.16 o 
  -1   9   3       20.49       20.85      4.41 o 
   0   9   3      191.14      198.22      7.44 o 
   1   9   3        7.03        5.17      3.99 o 
   2   9   3       51.98       60.50      6.83 o 
   3   9   3     1163.46     1120.91     18.05 o 
   4   9   3      265.23      255.29     11.92 o 
   5   9   3        0.20       -1.37      4.80 o 
   6   9   3        2.45        3.92      7.66 o 
   7   9   3        0.30        1.51      6.42 o 
  -5  10   3       24.63       33.32     11.14 o 
  -4  10   3       65.09       65.37     11.74 o 
  -3  10   3       91.54       89.88     10.85 o 
  -2  10   3      193.04      200.63      8.46 o 
  -1  10   3       29.27       34.86      5.50 o 
   0  10   3       19.28       24.93      5.49 o 
   1  10   3       32.91       21.49      4.88 o 
   2  10   3      531.64      517.62     17.39 o 
   3  10   3      140.10      150.51      8.24 o 
   4  10   3        1.34        1.11      5.31 o 
   5  10   3      102.62      113.32      7.51 o 
   6  10   3       14.28       17.62      6.70 o 
   7  10   3        0.28        6.77      6.83 o 
  -4  11   3       34.90        8.41     10.69 o 
  -3  11   3       34.26       21.12      9.51 o 
  -2  11   3        1.26       -1.73      8.36 o 
  -1  11   3      150.45      145.89      7.72 o 
   0  11   3       58.92       64.45      6.12 o 
   1  11   3       30.53       37.36      7.99 o 
   2  11   3      137.70      146.08     11.06 o 
   3  11   3        9.18       12.43      7.51 o 
   4  11   3       82.66       81.83     13.12 o 
   5  11   3       32.15       42.42      6.85 o 
   6  11   3        8.90        8.64      6.76 o 
  -3  12   3       13.32        6.99      9.75 o 
  -2  12   3       36.25       31.82     10.30 o 
  -1  12   3        6.61        3.34      5.79 o 
   0  12   3       11.72        9.17      8.59 o 
   1  12   3       49.62       43.17      8.88 o 
   2  12   3      234.74      214.95     13.48 o 
   3  12   3        0.56        0.03      9.06 o 
   4  12   3       14.13       10.82     10.01 o 
   5  12   3        2.89        8.22      9.46 o 
  -2  13   3        8.16       17.71     11.32 o 
  -1  13   3        3.22       -5.46      9.85 o 
   0  13   3       11.80       11.40      8.96 o 
   1  13   3        7.84       18.71      9.12 o 
   2  13   3        4.30       -1.55      8.91 o 
   3  13   3      119.03      136.02     13.14 o 
   4  13   3       61.56       62.40     11.85 o 
  -2 -11   4       12.35       35.39     12.14 o 
  -1 -11   4       22.37       26.51     11.22 o 
   0 -11   4       44.44       56.07     11.11 o 
   1 -11   4       19.35       16.37     10.33 o 
  -4 -10   4        0.81        0.39      9.62 o 
  -3 -10   4       53.54       52.68     11.48 o 
  -2 -10   4       86.81      103.60     12.24 o 
  -1 -10   4       14.56       16.08      9.43 o 
   0 -10   4        7.15        5.44      8.41 o 
   1 -10   4       98.97      121.54     11.82 o 
   2 -10   4        2.88        1.02      8.43 o 
  -5  -9   4       12.26       22.20      7.45 o 
  -4  -9   4        0.24       -0.32      9.38 o 
  -3  -9   4       20.92       22.25      9.33 o 
  -2  -9   4      141.46      174.17     11.90 o 
  -1  -9   4       65.62       69.47      9.38 o 
   0  -9   4       21.37       42.96      8.25 o 
   1  -9   4       41.88       31.98      7.15 o 
   2  -9   4      173.86      160.09     11.14 o 
   3  -9   4       57.78       70.49      9.54 o 
   4  -9   4        0.62       -8.93      8.01 o 
  -5  -8   4        5.57       -1.21      6.48 o 
  -4  -8   4      141.94      131.90      8.22 o 
  -3  -8   4      213.54      232.29     13.48 o 
  -2  -8   4       14.78        6.02      7.28 o 
  -1  -8   4        1.27        9.59      6.15 o 
   0  -8   4      422.75      415.65     14.82 o 
   1  -8   4        2.73        0.87      5.60 o 
   2  -8   4      161.41      170.39     10.54 o 
   3  -8   4       46.53       38.54      7.99 o 
   4  -8   4       34.57       25.38      8.12 o 
   5  -8   4        2.19       -1.34      8.83 o 
   6  -8   4       19.30       13.35     10.38 o 
  -6  -7   4        2.44       -0.03      8.49 o 
  -5  -7   4       58.62       57.14      6.94 o 
  -4  -7   4      222.54      220.73      9.19 o 
  -3  -7   4      182.96      183.29     11.64 o 
  -2  -7   4        7.46        5.99      6.02 o 
  -1  -7   4      103.45      101.68      8.20 o 
   0  -7   4       91.74       83.50      7.62 o 
   1  -7   4      140.98      138.73      8.07 o 
   2  -7   4        6.15       10.67      5.99 o 
   3  -7   4       78.29       84.02      8.38 o 
   4  -7   4      199.81      222.70     12.59 o 
   5  -7   4        5.42        1.81      7.67 o 
   6  -7   4       16.73       15.16      9.17 o 
   7  -7   4        1.05       -5.81     11.09 o 
  -7  -6   4       65.67       81.10      8.79 o 
  -6  -6   4       54.85       52.28      7.80 o 
  -5  -6   4       82.12       76.35      6.64 o 
  -4  -6   4      249.26      274.33     24.70 o 
  -3  -6   4       16.44       19.32      9.16 o 
  -2  -6   4        6.74        5.15      5.44 o 
  -1  -6   4      493.56      480.37     14.53 o 
   0  -6   4      459.22      447.21     13.64 o 
   1  -6   4        7.46        7.57      4.47 o 
   2  -6   4      148.64      150.42      6.11 o 
   3  -6   4       13.02       10.54      5.41 o 
   4  -6   4      207.40      235.97     12.27 o 
   5  -6   4       65.33       74.07      9.06 o 
   6  -6   4        1.00        7.44      8.12 o 
   7  -6   4       11.73       14.61      6.77 o 
  -7  -5   4       68.19       76.08      8.49 o 
  -6  -5   4       31.18       11.07      6.08 o 
  -5  -5   4       87.09       85.47      6.73 o 
  -4  -5   4       25.11       24.63      4.82 o 
  -3  -5   4       60.12       69.26      5.30 o 
  -2  -5   4      526.58      501.05     15.13 o 
  -1  -5   4      217.14      204.83      9.35 o 
   0  -5   4      211.75      205.91      8.99 o 
   1  -5   4      624.09      593.29     14.24 o 
   2  -5   4      515.49      517.12     16.59 o 
   3  -5   4        0.74        4.65      5.33 o 
   4  -5   4      122.39      114.34      8.75 o 
   5  -5   4       80.41       80.50      8.72 o 
   6  -5   4       63.86       73.44      9.72 o 
   7  -5   4       78.73       85.22     10.63 o 
   8  -5   4        7.40        2.08      7.81 o 
  -7  -4   4        1.14       -8.01      6.63 o 
  -6  -4   4       42.42       32.02      6.19 o 
  -5  -4   4      214.76      222.14     13.26 o 
  -4  -4   4        1.14        0.91      4.00 o 
  -3  -4   4      195.39      187.05      7.23 o 
  -2  -4   4      431.40      434.04     14.53 o 
  -1  -4   4      310.91      359.24     11.32 o 
   0  -4   4      847.13      865.07     18.47 o 
   1  -4   4       14.97        7.15      3.47 o 
   2  -4   4      774.68      734.70     11.38 o 
   3  -4   4      704.15      693.21     17.31 o 
   4  -4   4      137.30      155.04      8.75 o 
   5  -4   4       20.90       13.95      6.94 o 
   6  -4   4      100.18      134.26     10.12 o 
   7  -4   4       19.25       22.10      9.83 o 
   8  -4   4       28.99       36.32      7.94 o 
  -7  -3   4        2.48        0.46      5.84 o 
  -6  -3   4      845.01      822.58     17.95 o 
  -5  -3   4       11.60       10.89      5.12 o 
  -4  -3   4       19.76       27.04      6.17 o 
  -3  -3   4      238.58      235.39      7.26 o 
  -2  -3   4       14.10       26.91      3.43 o 
  -1  -3   4      140.71      161.64      8.04 o 
   0  -3   4       35.34       14.08      3.52 o 
   1  -3   4      991.43      979.86     19.02 o 
   2  -3   4       15.27       15.93      2.46 o 
   3  -3   4     1405.43     1417.80     18.09 o 
   4  -3   4      121.32      104.41      7.28 o 
   5  -3   4        0.87        0.89      6.25 o 
   6  -3   4        7.97       13.48      7.04 o 
   7  -3   4      228.71      226.59      9.85 o 
   8  -3   4       53.52       60.05     19.29 o 
  -8  -2   4        4.20        1.94      8.51 o 
  -7  -2   4       58.73       69.87      7.69 o 
  -6  -2   4       62.56       68.97      6.99 o 
  -5  -2   4        7.11        7.97      4.67 o 
  -4  -2   4      769.26      758.50     13.85 o 
  -3  -2   4     1241.26     1151.14     32.70 o 
  -2  -2   4       40.02       29.49      3.30 o 
  -1  -2   4     1003.62      979.99     20.23 o 
   0  -2   4      478.47      446.50     11.35 o 
   1  -2   4      794.30      821.80     16.26 o 
   2  -2   4      143.36      123.36      4.12 o 
   3  -2   4     1702.88     1728.96     32.24 o 
   4  -2   4      344.09      350.05     12.19 o 
   5  -2   4      778.76      773.48     20.23 o 
   6  -2   4       36.17       36.05      8.14 o 
   7  -2   4        7.61       11.01      7.51 o 
   8  -2   4       16.41       23.27      6.75 o 
   9  -2   4        2.92        2.50      9.80 o 
  -8  -1   4        0.20        1.05      9.33 o 
  -7  -1   4       77.74       91.08     14.71 o 
  -6  -1   4      290.40      297.87     10.37 o 
  -5  -1   4        4.41        8.39      4.30 o 
  -4  -1   4      430.63      448.67      8.52 o 
  -3  -1   4        3.35        5.63      2.48 o 
  -2  -1   4     3328.01     3292.79     68.47 o 
  -1  -1   4     1144.82     1121.27     22.36 o 
   0  -1   4      332.80      342.53      9.48 o 
   1  -1   4      203.19      232.97      5.11 o 
   2  -1   4     2927.46     2839.50     33.27 o 
   3  -1   4      178.73      170.28      7.54 o 
   4  -1   4     1110.29     1111.44     23.46 o 
   5  -1   4      431.71      407.27     13.85 o 
   6  -1   4      112.25      106.54      9.80 o 
   7  -1   4      128.37      135.68      9.38 o 
   8  -1   4        3.90        8.99      9.64 o 
   9  -1   4        4.55        6.04     10.88 o 
  -8   0   4       45.98       58.51     10.80 o 
  -7   0   4      362.33      374.00     13.06 o 
  -6   0   4        1.77        4.57      4.39 o 
  -5   0   4       83.41       80.07      4.83 o 
  -4   0   4      764.70      756.49     11.22 o 
  -3   0   4      575.73      583.31      8.85 o 
  -2   0   4     2957.83     3052.97     30.68 o 
  -1   0   4     4566.96     4370.31     50.34 o 
   0   0   4     1218.37     1253.45     23.33 o 
   1   0   4       97.06       82.38      3.12 o 
   2   0   4     2035.46     2061.53     24.67 o 
   3   0   4      116.66      109.30      3.31 o 
   4   0   4     2125.66     2227.96     27.00 o 
   5   0   4       32.25       53.44      6.73 o 
   6   0   4      430.67      416.78     16.00 o 
   7   0   4      259.77      291.82     10.94 o 
   8   0   4       37.80       44.25      9.33 o 
   9   0   4        3.70       14.58     10.85 o 
  -8   1   4        0.27       10.33      9.75 o 
  -7   1   4       78.45       99.21     10.09 o 
  -6   1   4       31.15       19.91      4.69 o 
  -5   1   4      221.22      241.60      7.20 o 
  -4   1   4      298.06      300.01      6.92 o 
  -3   1   4      205.97      207.01      5.34 o 
  -2   1   4      265.19      342.60      8.74 o 
  -1   1   4      555.00      555.69      7.44 o 
   0   1   4      170.63      162.37      6.62 o 
   1   1   4      573.83      578.62      8.55 o 
   2   1   4       22.72       19.32      2.15 o 
   3   1   4     1957.53     1869.67     22.91 o 
   4   1   4     1135.21     1100.01     16.07 o 
   5   1   4      232.74      240.83      6.61 o 
   6   1   4      376.93      398.81     15.53 o 
   7   1   4      287.29      276.67     14.79 o 
   8   1   4        9.91        4.39      8.88 o 
   9   1   4       12.18       21.15     10.90 o 
  -7   2   4       36.41       30.33      6.63 o 
  -6   2   4        0.23       -1.93      4.16 o 
  -5   2   4      389.86      398.80      8.36 o 
  -4   2   4        4.16        4.48      3.03 o 
  -3   2   4      650.00      652.78      9.27 o 
  -2   2   4      214.42      182.15      4.25 o 
  -1   2   4        2.10        3.13      1.71 o 
   0   2   4       23.47       18.53      4.22 o 
   1   2   4     1451.84     1485.61     18.26 o 
   2   2   4      526.15      501.74      7.97 o 
   3   2   4     1488.16     1554.23     23.99 o 
   4   2   4      288.95      300.37      6.62 o 
   5   2   4       31.75       23.05      3.53 o 
   6   2   4      533.83      499.78     16.32 o 
   7   2   4       94.75       98.95     10.33 o 
   8   2   4        0.88       -3.57      8.72 o 
   9   2   4       71.06       63.56     12.11 o 
  -7   3   4      131.72      123.44     13.22 o 
  -6   3   4        5.12       16.30      5.49 o 
  -5   3   4       47.47       46.53      4.36 o 
  -4   3   4        1.15       -2.72      3.88 o 
  -3   3   4     3297.34     3258.74     44.88 o 
  -2   3   4      632.26      639.90      8.40 o 
  -1   3   4      132.86      120.15      4.83 o 
   0   3   4     3779.83     3778.22     44.72 o 
   1   3   4       50.61       49.10      2.26 o 
   2   3   4     1243.38     1256.96     16.28 o 
   3   3   4      515.49      491.51      8.49 o 
   4   3   4      145.73      152.56      5.37 o 
   5   3   4      357.41      360.14      8.48 o 
   6   3   4      367.78      369.10      9.35 o 
   7   3   4        6.01       -1.05      6.83 o 
   8   3   4        1.26        4.52      7.93 o 
   9   3   4       24.21       21.62     10.77 o 
  -7   4   4       31.45       23.59     10.06 o 
  -6   4   4       45.17       49.45     10.17 o 
  -5   4   4      173.21      167.69      5.94 o 
  -4   4   4      220.10      224.30      6.12 o 
  -3   4   4      533.11      525.46      7.94 o 
  -2   4   4       47.36       49.15      3.30 o 
  -1   4   4      127.90      148.76     14.10 o 
   0   4   4       61.05       70.16      3.45 o 
   1   4   4        0.76        1.36      1.59 o 
   2   4   4     2983.18     2976.32     35.17 o 
   3   4   4      233.94      230.82      5.81 o 
   4   4   4        3.13        4.64      3.17 o 
   5   4   4      919.17      887.64     14.52 o 
   6   4   4      279.99      281.68     13.65 o 
   7   4   4        1.11       -8.80      6.54 o 
   8   4   4        0.23        3.26      8.88 o 
   9   4   4       25.94       26.25     10.88 o 
  -7   5   4        2.10       -4.57     10.46 o 
  -6   5   4        8.80       10.14      8.04 o 
  -5   5   4      124.91      116.18     10.72 o 
  -4   5   4      443.42      420.72     10.53 o 
  -3   5   4       20.86       19.37      2.68 o 
  -2   5   4        0.39        0.40      1.72 o 
  -1   5   4     1035.01      940.27     14.74 o 
   0   5   4      101.91      113.55      4.58 o 
   1   5   4       10.65        6.64      2.00 o 
   2   5   4     1446.28     1458.00     15.75 o 
   3   5   4        3.61       -0.68      2.65 o 
   4   5   4      885.99      866.40     13.92 o 
   5   5   4      476.63      459.10     10.20 o 
   6   5   4        0.14       -2.68      4.32 o 
   7   5   4        3.48        6.42      5.31 o 
   8   5   4       80.56       80.56     11.22 o 
   9   5   4        3.16        5.94     10.40 o 
  -7   6   4       38.53       51.84     12.72 o 
  -6   6   4       77.89       75.28     11.17 o 
  -5   6   4        1.56       -0.58      7.36 o 
  -4   6   4      169.55      184.70      8.66 o 
  -3   6   4        0.31       -3.07      3.78 o 
  -2   6   4      134.60      135.33     11.56 o 
  -1   6   4        7.31        3.89      4.73 o 
   0   6   4      663.94      688.88     11.89 o 
   1   6   4     3140.28     3205.57     46.86 o 
   2   6   4      140.58      137.98      4.07 o 
   3   6   4      569.01      590.16     10.57 o 
   4   6   4      966.42      933.05     17.62 o 
   5   6   4       80.22       80.33      5.30 o 
   6   6   4      101.46       78.53      6.05 o 
   7   6   4        4.25       -5.01      5.33 o 
   8   6   4       22.32       22.94      9.67 o 
  -7   7   4       15.75        4.15     11.19 o 
  -6   7   4      203.35      180.08     14.66 o 
  -5   7   4      381.16      373.56     18.00 o 
  -4   7   4        1.48       10.30      7.46 o 
  -3   7   4       12.11       11.02      4.19 o 
  -2   7   4      201.82      196.96     12.90 o 
  -1   7   4      206.57      228.97     19.17 o 
   0   7   4      110.99      109.17      5.06 o 
   1   7   4      224.84      208.35      4.76 o 
   2   7   4       27.26       27.05      3.01 o 
   3   7   4      111.66       94.51      4.81 o 
   4   7   4      143.29      152.66      6.43 o 
   5   7   4        1.57        4.19      4.54 o 
   6   7   4       48.06       44.57      5.59 o 
   7   7   4        4.22        2.85      5.39 o 
   8   7   4        6.08        3.28      8.33 o 
  -6   8   4       41.05       35.92     12.30 o 
  -5   8   4        9.39        6.52      9.27 o 
  -4   8   4        4.49        2.36      6.88 o 
  -3   8   4        0.23        0.18      4.30 o 
  -2   8   4        8.96        7.83      4.21 o 
  -1   8   4        1.23       -2.44      4.01 o 
   0   8   4       86.13       73.18      5.10 o 
   1   8   4      138.91      139.00      5.87 o 
   2   8   4      168.15      169.88      5.12 o 
   3   8   4      587.49      563.16     11.39 o 
   4   8   4       91.64       92.05      9.21 o 
   5   8   4        2.89        1.28      4.78 o 
   6   8   4       12.03       23.31      5.80 o 
   7   8   4       33.57       37.15      6.52 o 
   8   8   4       24.45       14.98      7.11 o 
  -6   9   4        2.75       11.40     12.16 o 
  -5   9   4        4.75        4.44     10.69 o 
  -4   9   4      111.04      126.35     12.74 o 
  -3   9   4        0.18        2.94      4.62 o 
  -2   9   4       55.06       47.64      5.58 o 
  -1   9   4      239.28      258.73      8.40 o 
   0   9   4        1.71       -1.94      3.91 o 
   1   9   4        2.71        1.69      4.31 o 
   2   9   4      186.64      186.57     10.80 o 
   3   9   4      352.32      333.40     17.79 o 
   4   9   4      174.36      160.27     13.81 o 
   5   9   4      887.45      897.94     16.82 o 
   6   9   4       13.26        9.16      5.58 o 
   7   9   4        4.41        4.54      9.18 o 
  -5  10   4        0.09        5.75      9.91 o 
  -4  10   4       66.75       78.03     11.40 o 
  -3  10   4        6.33        6.23      7.99 o 
  -2  10   4        0.33       -2.91      4.91 o 
  -1  10   4      334.57      332.09     28.26 o 
   0  10   4       98.55       94.74      6.28 o 
   1  10   4        0.20        2.83      4.45 o 
   2  10   4        1.91       -0.74      6.33 o 
   3  10   4      605.73      563.39     18.63 o 
   4  10   4      122.62      120.16      6.83 o 
   5  10   4       42.24       43.01      6.37 o 
   6  10   4       13.45       13.39      6.61 o 
   7  10   4       19.52       20.74      7.59 o 
  -4  11   4        0.37       -5.10      9.51 o 
  -3  11   4        1.22       -5.15      8.62 o 
  -2  11   4      205.94      192.25     11.80 o 
  -1  11   4       21.85       17.38      5.50 o 
   0  11   4       15.14        9.20      5.30 o 
   1  11   4      237.57      256.93     13.19 o 
   2  11   4        0.14        2.10      7.20 o 
   3  11   4        5.68        6.73      7.62 o 
   4  11   4       41.90       47.19      9.70 o 
   5  11   4       65.63       64.88     11.18 o 
   6  11   4        1.20       10.64      6.47 o 
  -3  12   4       41.23       25.56     10.82 o 
  -2  12   4        0.41       -4.62      9.48 o 
  -1  12   4        1.59       -6.79      6.03 o 
   0  12   4       33.62       34.03      6.33 o 
   1  12   4      139.74      164.05     12.69 o 
   2  12   4       84.42      103.83     10.69 o 
   3  12   4       14.06       23.65      9.56 o 
   4  12   4       21.06       19.52      9.30 o 
   5  12   4       19.95       23.52      9.93 o 
  -2  13   4       30.09       43.59     12.16 o 
  -1  13   4       17.81       10.34      9.13 o 
   0  13   4       24.79       24.72     10.19 o 
   1  13   4       13.60       21.86      9.38 o 
   2  13   4       81.98       95.03     12.32 o 
   3  13   4       45.95       35.63     11.11 o 
   4  13   4       11.12       12.09     10.25 o 
   1  14   4        0.19        3.42     10.75 o 
  -3 -10   5      104.39      109.77     12.93 o 
  -2 -10   5       52.82       61.56     11.46 o 
  -1 -10   5        0.08       -8.64      8.93 o 
   0 -10   5       15.73       20.99      9.01 o 
   1 -10   5       88.19       90.65     11.88 o 
   2 -10   5        0.65        9.41      9.51 o 
   3 -10   5        6.93        5.15      9.77 o 
  -4  -9   5        3.34        0.13     10.25 o 
  -3  -9   5       72.22       92.85     10.93 o 
  -2  -9   5        6.18       20.07      8.96 o 
  -1  -9   5       10.50        8.22      7.33 o 
   0  -9   5       37.49       34.81      8.20 o 
   2  -9   5       35.14       43.59      9.17 o 
   3  -9   5        4.50        5.44      8.09 o 
   4  -9   5       61.18       49.00     10.25 o 
  -5  -8   5        0.67       -3.06      6.33 o 
  -4  -8   5      156.80      156.57     12.51 o 
  -3  -8   5       85.80      100.21     10.51 o 
  -2  -8   5        4.19       -3.00      7.38 o 
  -1  -8   5        3.00        7.04      7.09 o 
   0  -8   5      146.26      142.17      9.80 o 
   1  -8   5       11.79       12.24      6.23 o 
   2  -8   5        5.41        6.73      7.23 o 
   3  -8   5       10.29       10.14      6.94 o 
   4  -8   5       75.69       89.73     10.40 o 
   5  -8   5      198.92      219.41     13.66 o 
  -6  -7   5       20.26       24.59      7.32 o 
  -5  -7   5       19.77       19.27      6.70 o 
  -4  -7   5      155.88      188.78      9.12 o 
  -3  -7   5        0.50        3.84      6.88 o 
  -2  -7   5      176.96      154.25     10.40 o 
  -1  -7   5       91.64       80.56      7.86 o 
   0  -7   5       10.65        6.78      5.94 o 
   1  -7   5      114.46      110.22      7.91 o 
   2  -7   5      102.69      101.58      8.57 o 
   3  -7   5       54.66       62.95      8.46 o 
   4  -7   5        0.71       -8.99      5.99 o 
   5  -7   5       71.02       67.71      8.99 o 
   6  -7   5       16.25        3.39      9.43 o 
  -6  -6   5       13.87        9.42      6.57 o 
  -5  -6   5       67.65       75.54      7.39 o 
  -4  -6   5      252.10      281.08     10.26 o 
  -3  -6   5       40.16       43.80      8.28 o 
  -2  -6   5      236.49      240.17     12.80 o 
  -1  -6   5      101.35       94.19      7.83 o 
   0  -6   5        1.60        1.37      5.33 o 
   1  -6   5       54.23       46.93      6.04 o 
   2  -6   5        8.50        8.83      4.48 o 
   3  -6   5       44.61       46.58      7.54 o 
   4  -6   5      741.31      781.44     21.49 o 
   5  -6   5      104.65      104.89     10.04 o 
   6  -6   5        9.33        0.29      8.54 o 
   7  -6   5        1.58       -4.15      9.72 o 
  -6  -5   5        3.45        7.60      9.27 o 
  -5  -5   5      189.23      199.05      8.89 o 
  -4  -5   5       15.56       13.57      7.17 o 
  -3  -5   5      263.38      259.80      9.29 o 
  -2  -5   5      340.73      300.13     13.06 o 
  -1  -5   5        0.27        3.02      5.10 o 
   0  -5   5      241.15      229.66     10.19 o 
   1  -5   5      174.99      163.11      8.78 o 
   2  -5   5       62.93       69.29      5.46 o 
   3  -5   5       17.64       30.19      6.02 o 
   4  -5   5      477.83      472.85     15.48 o 
   5  -5   5       44.30       42.04      8.07 o 
   6  -5   5       48.87       47.95      9.38 o 
   7  -5   5        4.93        6.25      9.22 o 
  -7  -4   5        8.38        6.60      9.43 o 
  -6  -4   5      126.96      127.92     17.83 o 
  -5  -4   5      486.32      525.63     13.02 o 
  -4  -4   5      869.86      879.25     17.39 o 
  -3  -4   5      334.53      357.74     14.73 o 
  -1  -4   5       74.65       77.93      6.52 o 
   0  -4   5      506.49      476.19     13.06 o 
   1  -4   5     1100.93     1132.70     22.83 o 
   2  -4   5      400.24      417.15      8.40 o 
   3  -4   5       10.47       18.81      5.31 o 
   4  -4   5       24.09       13.45      6.28 o 
   5  -4   5        4.13       -0.76      6.75 o 
   6  -4   5      124.13      119.13     10.77 o 
   7  -4   5       68.40       58.46     10.69 o 
   8  -4   5       15.77       12.51      7.30 o 
  -7  -3   5       11.40        6.63      8.74 o 
  -6  -3   5       22.00       35.94      6.63 o 
  -5  -3   5     1156.88     1081.13     19.13 o 
  -4  -3   5      656.20      655.86     13.47 o 
  -3  -3   5       12.93       13.79      4.43 o 
  -2  -3   5      167.69      164.36      6.53 o 
  -1  -3   5      727.17      731.07     17.55 o 
   0  -3   5      491.27      498.23     13.37 o 
   1  -3   5      987.10     1039.95     20.94 o 
   2  -3   5      138.10      138.66      5.08 o 
   3  -3   5     1376.29     1329.61     19.00 o 
   4  -3   5      116.83      112.48      8.43 o 
   5  -3   5        0.23        3.10      6.46 o 
   6  -3   5       10.65       18.18      7.86 o 
   7  -3   5        2.49       -3.28      7.54 o 
   8  -3   5       85.87       98.40     11.22 o 
  -7  -2   5      100.72       85.14      8.01 o 
  -6  -2   5      106.22      118.47      7.79 o 
  -5  -2   5       38.33       50.18      5.88 o 
  -4  -2   5      156.02      178.30     14.42 o 
  -3  -2   5     1105.13     1078.63     16.98 o 
  -2  -2   5       55.22       52.70      4.05 o 
  -1  -2   5      875.27      820.98     18.76 o 
   0  -2   5       10.01       13.14      3.91 o 
   1  -2   5      180.91      181.89      7.62 o 
   2  -2   5      175.68      162.58      4.97 o 
   3  -2   5      754.34      808.24     14.92 o 
   4  -2   5       53.94       54.86      6.28 o 
   5  -2   5      294.63      315.58     12.80 o 
   6  -2   5        5.88       -0.39      6.70 o 
   7  -2   5        2.45       -2.79      7.33 o 
   8  -2   5      179.88      166.10      9.60 o 
  -7  -1   5       55.21       52.77     17.26 o 
  -6  -1   5       78.23       83.29     15.53 o 
  -5  -1   5       53.01       53.31      4.93 o 
  -4  -1   5      309.02      319.76      7.69 o 
  -3  -1   5      100.28      102.19      5.21 o 
  -2  -1   5      247.66      253.13      6.99 o 
  -1  -1   5      430.55      425.45     12.69 o 
   0  -1   5      172.76      179.16      8.09 o 
   1  -1   5        3.27        0.74      3.15 o 
   2  -1   5      103.72       98.65      6.48 o 
   3  -1   5       89.91       90.02      3.57 o 
   4  -1   5      947.11      912.42     20.81 o 
   5  -1   5       81.13       65.42      7.28 o 
   6  -1   5      550.77      540.35     18.34 o 
   7  -1   5      286.06      323.70     15.24 o 
   8  -1   5        0.15        2.00      6.50 o 
   9  -1   5        4.32        3.05     11.19 o 
  -7   0   5       11.54        1.06      6.40 o 
  -6   0   5      175.61      173.79      8.09 o 
  -5   0   5       18.09       19.80      4.38 o 
  -4   0   5      131.54      136.18      5.78 o 
  -3   0   5       15.55       13.65      3.07 o 
  -2   0   5     1112.81     1075.91     13.20 o 
  -1   0   5        0.42        0.84      3.55 o 
   0   0   5      636.62      654.98     14.84 o 
   1   0   5     2556.22     2376.04     28.63 o 
   2   0   5      354.22      325.22      6.23 o 
   3   0   5      190.80      190.43      4.62 o 
   4   0   5      996.74     1014.17     13.82 o 
   5   0   5      114.91      112.40      8.36 o 
   6   0   5        7.68        9.17      6.65 o 
   7   0   5      249.76      234.52     13.77 o 
   8   0   5        2.85        3.31      9.56 o 
   9   0   5       14.58       23.94     11.27 o 
  -7   1   5       29.45       28.53      8.67 o 
  -6   1   5      208.68      202.13     10.76 o 
  -5   1   5       33.30       50.85      9.85 o 
  -4   1   5      216.29      225.28      6.67 o 
  -3   1   5      299.78      289.84      6.38 o 
  -2   1   5     1107.46     1143.41     13.66 o 
  -1   1   5      807.81      857.91     13.72 o 
   0   1   5     1013.71      989.98     20.26 o 
   1   1   5      599.60      565.60      8.81 o 
   2   1   5        2.39        8.44      2.16 o 
   3   1   5     1209.47     1219.04     16.13 o 
   4   1   5     1785.16     1652.86     21.21 o 
   5   1   5       38.00       29.24      6.28 o 
   6   1   5       46.96       44.67      8.41 o 
   7   1   5      116.54      119.44     10.30 o 
   8   1   5        1.12        3.13      9.04 o 
   9   1   5        1.00       -4.83      9.22 o 
  -7   2   5       24.89        6.17     10.88 o 
  -6   2   5      220.03      220.89      7.63 o 
  -5   2   5       42.39       49.29      4.60 o 
  -4   2   5      138.61      137.79      5.20 o 
  -3   2   5       83.75       76.90      4.37 o 
  -2   2   5     2169.33     2273.20     23.86 o 
  -1   2   5      743.78      789.21     12.99 o 
   0   2   5      594.08      543.95      9.86 o 
   1   2   5      575.99      557.94      8.68 o 
   2   2   5      437.51      470.13      7.89 o 
   3   2   5     1158.82     1164.04     18.65 o 
   4   2   5      683.84      721.38     16.49 o 
   5   2   5       54.52       45.53      5.94 o 
   6   2   5       72.16       72.36      8.36 o 
   7   2   5       55.27       61.61      9.56 o 
   8   2   5        4.49        4.89      9.09 o 
   9   2   5       10.94        8.85      9.54 o 
  -7   3   5       87.86       73.62     12.87 o 
  -6   3   5       55.37       57.92      7.25 o 
  -5   3   5       18.49       19.43      4.14 o 
  -4   3   5      800.18      803.11     11.62 o 
  -3   3   5       63.02       58.22      3.36 o 
  -2   3   5      971.99     1049.40     12.50 o 
  -1   3   5       83.68       79.26     10.59 o 
   0   3   5        0.58        2.84      1.79 o 
   1   3   5     1221.03     1297.27     20.19 o 
   2   3   5     1077.63     1088.60     14.70 o 
   3   3   5     1403.87     1423.70     18.78 o 
   4   3   5       57.20       64.19      3.81 o 
   5   3   5      722.35      712.27     12.27 o 
   6   3   5       21.80       25.27      4.39 o 
   7   3   5        8.87       -0.76      7.09 o 
   8   3   5       11.24        5.99      8.07 o 
   9   3   5        8.21        4.20     10.27 o 
  -7   4   5       80.64       73.54     12.98 o 
  -6   4   5       40.42       41.88     10.59 o 
  -5   4   5       63.62       65.01      6.31 o 
  -4   4   5       74.95       64.09      5.03 o 
  -3   4   5      122.24      127.97      4.52 o 
  -2   4   5       20.67       20.21      2.24 o 
  -1   4   5      178.13      162.54      6.11 o 
   0   4   5        9.12        4.57      2.01 o 
   1   4   5      598.42      607.49      7.86 o 
   2   4   5     1186.79     1219.28     17.67 o 
   3   4   5      197.78      212.70      7.93 o 
   4   4   5      125.96      141.28      7.70 o 
   5   4   5      502.10      480.85     22.57 o 
   6   4   5       45.57       60.89     13.53 o 
   7   4   5       13.12       16.53      7.72 o 
   8   4   5        0.20       -8.14      8.83 o 
   9   4   5       76.34       78.22     11.53 o 
  -7   5   5        6.17        2.08     10.17 o 
  -6   5   5        2.79       -7.44      8.38 o 
  -5   5   5      157.02      158.39     14.77 o 
  -4   5   5       30.16       33.12      5.13 o 
  -3   5   5       79.67       89.20      5.70 o 
  -2   5   5      344.83      334.03      6.35 o 
  -1   5   5      784.08      744.36     12.90 o 
   0   5   5        0.26        0.47      2.80 o 
   1   5   5      669.22      676.20      8.56 o 
   2   5   5       34.23       29.66      2.36 o 
   3   5   5       25.81       32.32      3.17 o 
   4   5   5      575.75      547.47     13.24 o 
   5   5   5      103.32      119.29      5.74 o 
   6   5   5       47.50       32.89      6.57 o 
   7   5   5      337.67      317.46     10.16 o 
   8   5   5       41.40       22.49      9.80 o 
   9   5   5        0.08        2.71      9.12 o 
  -7   6   5       62.82       62.37     12.85 o 
  -6   6   5       16.22       20.07      9.64 o 
  -5   6   5      375.69      365.39     17.34 o 
  -4   6   5        8.11       11.73      4.59 o 
  -3   6   5       69.22       64.12      7.54 o 
  -2   6   5       10.41        7.77      3.69 o 
  -1   6   5      239.41      251.56      7.42 o 
   0   6   5      593.00      615.48     11.37 o 
   1   6   5       58.50       84.29      5.04 o 
   2   6   5       80.14       94.46      3.38 o 
   3   6   5      505.08      493.77      9.60 o 
   4   6   5      802.29      725.39     12.72 o 
   5   6   5        1.53        0.60      3.85 o 
   6   6   5       22.79       27.39      8.88 o 
   7   6   5       28.24       33.47      5.69 o 
   8   6   5       46.93       51.10      9.85 o 
   9   6   5       45.32       57.70     12.30 o 
  -6   7   5       22.01       11.88     10.72 o 
  -5   7   5      118.93      114.95     11.82 o 
  -4   7   5        1.12       -4.34      4.50 o 
  -3   7   5      543.03      515.36     26.27 o 
  -2   7   5        6.45        5.78      4.07 o 
  -1   7   5        6.61        6.24      3.68 o 
   0   7   5     1641.73     1681.49     46.20 o 
   1   7   5      380.75      367.05     10.42 o 
   2   7   5      290.71      282.85     27.79 o 
   3   7   5      174.09      153.75      6.07 o 
   4   7   5        3.35        2.49      3.83 o 
   5   7   5        5.23        9.03      4.63 o 
   6   7   5      345.96      354.76     10.22 o 
   7   7   5        1.95       -4.39      5.52 o 
   8   7   5       11.06        4.86      9.59 o 
  -6   8   5        6.28      -12.03      9.64 o 
  -5   8   5       71.29       85.81     11.93 o 
  -4   8   5      196.52      220.81     14.63 o 
  -3   8   5       90.99       94.02      6.28 o 
  -2   8   5       94.98       88.33     14.58 o 
  -1   8   5      118.14      130.45      6.53 o 
   0   8   5      347.16      339.55      9.05 o 
   1   8   5        7.52        6.46      3.73 o 
   2   8   5      632.58      630.08      9.32 o 
   3   8   5      297.15      295.09      8.05 o 
   4   8   5       69.13       78.02     12.14 o 
   5   8   5       13.93       17.75      5.05 o 
   6   8   5      260.43      258.54      9.44 o 
   7   8   5       56.45       62.30      7.19 o 
   8   8   5       39.19       34.10      7.63 o 
  -5   9   5        7.17        0.24      9.01 o 
  -4   9   5       46.84       50.34     10.22 o 
  -3   9   5      113.41      125.07      7.38 o 
  -2   9   5        0.15        4.27      4.86 o 
  -1   9   5       96.71       93.40      6.25 o 
   0   9   5       10.09        3.39      6.56 o 
   1   9   5       29.45       25.00      4.55 o 
   2   9   5      448.99      443.48     14.00 o 
   3   9   5        4.20        1.04      3.95 o 
   4   9   5      122.69      129.57      6.72 o 
   5   9   5       12.21       10.79      6.63 o 
   6   9   5       31.74       33.76      6.02 o 
   7   9   5        0.72        2.64      6.43 o 
   8   9   5       75.44       71.91      8.53 o 
  -5  10   5        2.81        2.05     11.11 o 
  -4  10   5        9.17       11.40      9.64 o 
  -3  10   5        3.15       -4.76      8.54 o 
  -2  10   5       96.33      104.84      7.27 o 
  -1  10   5      206.19      198.68      8.73 o 
   0  10   5       33.24       32.68      9.00 o 
   1  10   5       75.37       76.07      6.02 o 
   2  10   5       14.37        4.28      6.57 o 
   3  10   5        3.48        1.08      7.41 o 
   4  10   5      234.69      220.28      8.66 o 
   5  10   5       39.79       40.05      6.05 o 
   6  10   5        6.91       12.18      6.32 o 
   7  10   5       46.09       35.30      8.36 o 
  -4  11   5        0.78        3.52     10.25 o 
  -3  11   5        1.01       -1.00      9.70 o 
  -2  11   5      101.68      100.54      7.74 o 
  -1  11   5        0.13       -7.31      5.03 o 
   0  11   5       80.60       98.79      6.89 o 
   1  11   5      537.21      513.00     17.79 o 
   2  11   5        1.51        3.42      7.70 o 
   3  11   5       34.23       27.06      7.96 o 
   4  11   5        3.39       19.18      8.70 o 
   5  11   5       55.52       47.37      9.80 o 
   6  11   5        3.68        5.02      6.60 o 
  -3  12   5       17.17        1.66      9.88 o 
  -2  12   5       10.81        3.73      9.17 o 
  -1  12   5       32.08       24.78      6.68 o 
   0  12   5       33.68       34.18     15.86 o 
   1  12   5      156.27      182.05     12.48 o 
   2  12   5        9.23       14.11      8.99 o 
   3  12   5      142.20      125.01     11.74 o 
   4  12   5       21.44       31.66      9.62 o 
   5  12   5       11.94       14.69      9.35 o 
  -2  13   5       21.19       20.23     11.67 o 
  -1  13   5        7.36       -4.58      6.84 o 
   0  13   5       54.16       67.10     10.48 o 
   1  13   5       15.44       10.01      9.09 o 
   2  13   5        9.95       -2.36      8.57 o 
   3  13   5      140.24      146.45     13.16 o 
   4  13   5       11.09        0.87      9.25 o 
   1  14   5        1.08        6.33     10.67 o 
   2  14   5        9.46        3.60     10.93 o 
  -1 -10   6        0.26        5.07      8.91 o 
   1 -10   6       16.93       20.55     10.93 o 
   2 -10   6        3.58        1.89     10.14 o 
  -3  -9   6       57.56       58.99     11.69 o 
  -2  -9   6        2.03        0.37      8.85 o 
  -1  -9   6       39.51       42.41      8.91 o 
   0  -9   6       22.44        9.27      8.20 o 
   2  -9   6       16.73       20.23      9.22 o 
   3  -9   6       14.09       11.69      9.41 o 
   4  -9   6       22.27       18.55      9.88 o 
  -4  -8   6       76.49       82.76     12.27 o 
  -3  -8   6       31.59       47.14      9.30 o 
  -2  -8   6       13.62       10.56      8.46 o 
  -1  -8   6      257.18      218.36     12.66 o 
   0  -8   6        4.71       -2.29      6.96 o 
   2  -8   6      169.79      162.95     11.82 o 
   3  -8   6        3.51        1.66      8.12 o 
   4  -8   6       34.37       40.09      9.77 o 
   5  -8   6        2.29       -0.74      9.09 o 
  -5  -7   6       86.31       83.92     15.12 o 
  -4  -7   6      203.17      189.46     14.19 o 
  -3  -7   6       14.94        3.94      8.41 o 
  -2  -7   6        9.05       12.40      7.78 o 
  -1  -7   6        0.40        4.97      6.88 o 
   0  -7   6        1.24       -4.62      6.15 o 
   1  -7   6       63.66       65.24      7.72 o 
   2  -7   6       67.98       90.86      8.70 o 
   3  -7   6       75.81       77.61      9.38 o 
   4  -7   6       44.58       48.71      9.27 o 
   5  -7   6       51.74       53.60     10.14 o 
   6  -7   6        4.84      -12.26      8.17 o 
  -5  -6   6       75.15       93.47      8.01 o 
  -4  -6   6      213.29      181.55     13.48 o 
  -3  -6   6       26.74       22.39      8.41 o 
  -1  -6   6       49.26       49.55      7.86 o 
   0  -6   6        0.72        3.60      6.02 o 
   1  -6   6       54.54       53.34      6.80 o 
   2  -6   6        5.23        0.76      5.57 o 
   3  -6   6       15.18       17.37      6.54 o 
   4  -6   6      199.44      193.72     12.03 o 
   5  -6   6       72.56       68.86      9.67 o 
   6  -6   6        0.11      -10.48      8.70 o 
   7  -6   6       11.87        4.44     10.54 o 
  -6  -5   6       13.33        9.08      7.33 o 
  -5  -5   6        4.86        2.06      5.69 o 
  -4  -5   6      148.59      146.84      8.13 o 
  -3  -5   6        6.29       11.38      7.09 o 
  -2  -5   6      508.92      485.81     16.26 o 
  -1  -5   6        5.34        4.52      6.20 o 
   0  -5   6      858.84      828.47     19.97 o 
   1  -5   6        6.00       -0.11      5.20 o 
   2  -5   6       49.50       57.55      8.32 o 
   3  -5   6       13.81       20.34      6.65 o 
   4  -5   6        2.89       -4.73      6.46 o 
   5  -5   6      297.36      248.53     13.85 o 
   6  -5   6       51.73       71.07      9.62 o 
   7  -5   6        1.59        0.45      9.38 o 
  -6  -4   6      248.74      250.13     11.10 o 
  -5  -4   6       27.22       33.89      6.27 o 
  -4  -4   6       15.22       23.27      5.25 o 
  -3  -4   6        0.44        0.99      8.45 o 
  -2  -4   6        0.21       -9.38      6.25 o 
  -1  -4   6       31.28       28.98      6.73 o 
   0  -4   6      185.89      158.96      8.99 o 
   1  -4   6       62.18       62.01      6.25 o 
   2  -4   6       41.02       47.70      4.40 o 
   3  -4   6      397.69      384.63     13.95 o 
   4  -4   6       42.70       28.48      7.15 o 
   5  -4   6       16.07       26.01      7.65 o 
   6  -4   6      113.72       95.74     10.54 o 
   7  -4   6       20.54       15.95      9.67 o 
   8  -4   6       11.84        9.64     10.06 o 
  -7  -3   6       18.49       22.48      8.18 o 
  -6  -3   6        1.22       -0.34      8.74 o 
  -5  -3   6       82.20       75.27      6.90 o 
  -4  -3   6      147.96      151.43     20.52 o 
  -3  -3   6      402.14      441.71     22.73 o 
  -2  -3   6        5.80       12.59      6.65 o 
  -1  -3   6      100.40       96.69      7.57 o 
   0  -3   6      111.56      141.38      8.17 o 
   1  -3   6       19.96       21.39      5.18 o 
   2  -3   6      776.58      792.73     12.75 o 
   3  -3   6      555.30      495.76     14.71 o 
   4  -3   6      196.93      194.32     11.17 o 
   5  -3   6       27.49       31.42      7.04 o 
   6  -3   6        4.91       -5.49      7.49 o 
   7  -3   6        2.41       -6.70      8.67 o 
   8  -3   6       66.33       41.28     11.59 o 
  -7  -2   6       25.70       30.03      7.84 o 
  -6  -2   6        4.95        9.89      7.93 o 
  -5  -2   6      136.91      117.73      7.43 o 
  -4  -2   6        8.26       10.61      8.95 o 
  -3  -2   6      850.85      900.50     15.87 o 
  -2  -2   6        0.40        2.50      5.44 o 
  -1  -2   6      171.49      171.12      9.46 o 
   0  -2   6        1.66       12.74      4.97 o 
   1  -2   6     1021.74     1010.73     21.07 o 
   2  -2   6      790.68      759.36     23.04 o 
   3  -2   6      100.16      106.69      6.13 o 
   4  -2   6      474.25      485.96     14.90 o 
   5  -2   6      251.72      222.51     12.30 o 
   6  -2   6       28.75       14.58      7.93 o 
   7  -2   6       41.25       47.27      9.22 o 
   8  -2   6        0.33       -8.38      9.67 o 
  -7  -1   6       13.08        7.74     10.26 o 
  -6  -1   6        0.30       -8.52      5.68 o 
  -5  -1   6     1405.26     1376.02     18.39 o 
  -4  -1   6        7.15       14.30      4.74 o 
  -3  -1   6      201.85      217.12      7.85 o 
  -2  -1   6      631.67      616.60     17.13 o 
  -1  -1   6       61.66       55.39      6.12 o 
   0  -1   6      241.41      262.08     10.14 o 
   1  -1   6      562.10      504.30     12.98 o 
   2  -1   6      104.05       90.49     11.49 o 
   3  -1   6        0.43        2.19      2.79 o 
   4  -1   6      495.67      496.89     14.58 o 
   5  -1   6      130.66      130.61      9.01 o 
   6  -1   6        1.50       -3.99      6.20 o 
   7  -1   6        7.34        1.97      8.43 o 
   8  -1   6        5.42       -2.57      9.80 o 
   9  -1   6        5.73       13.69     10.48 o 
  -7   0   6       27.97       38.22      7.08 o 
  -6   0   6       93.21       91.33      7.44 o 
  -5   0   6      125.42      132.63      6.22 o 
  -4   0   6       16.44       11.48      3.97 o 
  -3   0   6       65.53       67.33      4.27 o 
  -2   0   6       38.18       38.35      5.18 o 
  -1   0   6       67.03       77.01      6.38 o 
   0   0   6       19.56       13.37      4.15 o 
   1   0   6     1326.37     1321.58     17.75 o 
   2   0   6       40.71       38.00      3.14 o 
   3   0   6      105.85       96.85      4.43 o 
   4   0   6      548.75      534.69      8.84 o 
   5   0   6        2.38        9.12      5.75 o 
   6   0   6       17.41        3.57      6.80 o 
   7   0   6      136.82      124.17     11.72 o 
   8   0   6       99.86       65.66     10.56 o 
   9   0   6        0.07        5.12      9.77 o 
  -7   1   6       14.32       11.80      7.63 o 
  -6   1   6      174.87      180.90      7.28 o 
  -5   1   6       16.21       21.55      4.57 o 
  -4   1   6        8.36        5.86      3.75 o 
  -3   1   6      184.92      192.64      5.86 o 
  -2   1   6       62.22       67.64      3.64 o 
  -1   1   6      461.99      484.05     10.23 o 
   0   1   6      172.86      237.31      9.01 o 
   1   1   6      212.54      205.73      5.40 o 
   2   1   6     1995.50     2067.27     25.66 o 
   3   1   6      130.13      117.60      4.47 o 
   4   1   6      342.73      345.98      7.22 o 
   5   1   6       99.12       88.28      8.49 o 
   6   1   6     1884.70     1851.40     38.25 o 
   7   1   6       11.20       21.65      7.54 o 
   8   1   6       35.72       33.34     10.54 o 
   9   1   6       27.35       29.95     10.33 o 
  -6   2   6      286.73      284.05      8.73 o 
  -5   2   6       36.03       42.54      9.60 o 
  -4   2   6      154.98      151.85      6.97 o 
  -3   2   6        0.91       10.07      3.13 o 
  -2   2   6      670.49      736.83     10.30 o 
  -1   2   6      678.14      626.84     11.78 o 
   0   2   6     6051.97     6185.24    101.71 o 
   1   2   6        4.18        0.81      2.10 o 
   2   2   6     1469.68     1487.94     19.37 o 
   3   2   6     1635.90     1644.71     21.26 o 
   4   2   6      720.46      779.23     12.23 o 
   5   2   6      241.06      241.76      6.96 o 
   6   2   6        1.92       -5.18      6.54 o 
   7   2   6       42.91       54.57      9.77 o 
   8   2   6       33.46       36.13      9.38 o 
   9   2   6        4.12       -3.28      9.38 o 
  -7   3   6       82.35       82.45     13.14 o 
  -6   3   6       16.67       16.87      7.12 o 
  -5   3   6        2.52       -3.84      5.83 o 
  -4   3   6      348.63      345.73      9.62 o 
  -3   3   6        9.06       15.41      4.29 o 
  -2   3   6      384.92      434.78      7.34 o 
  -1   3   6      647.78      589.07     11.40 o 
   0   3   6       50.62       49.22      3.37 o 
   1   3   6      497.30      518.14      8.68 o 
   2   3   6      516.56      509.24      8.69 o 
   3   3   6       81.80       78.63      3.85 o 
   4   3   6      484.37      503.20      9.48 o 
   5   3   6      641.96      608.17     11.34 o 
   6   3   6        1.23       -4.65      7.23 o 
   7   3   6        7.74        8.80      7.38 o 
   8   3   6      117.36      100.84     11.95 o 
   9   3   6        0.58       -8.20     10.01 o 
  -7   4   6       48.37       42.59     12.16 o 
  -6   4   6       39.45       26.96     10.17 o 
  -5   4   6       13.66       17.29      6.21 o 
  -4   4   6      175.30      168.95      8.24 o 
  -3   4   6       24.60       23.88      3.24 o 
  -2   4   6      832.60      834.07     15.09 o 
  -1   4   6        2.88        8.12      3.35 o 
   0   4   6       76.37       74.89      2.96 o 
   1   4   6      377.36      351.04      5.84 o 
   2   4   6      420.61      452.87     11.28 o 
   3   4   6      202.03      199.10     12.47 o 
   4   4   6      307.32      253.49      7.04 o 
   5   4   6      243.22      260.44      7.68 o 
   6   4   6        4.23        5.19      4.24 o 
   7   4   6       39.34       46.64      9.20 o 
   8   4   6        0.36       -4.10      8.22 o 
   9   4   6        3.73       14.84      9.70 o 
  -7   5   6       12.55        8.01     12.19 o 
  -6   5   6       91.68       77.25     11.53 o 
  -5   5   6       22.41       30.13      6.17 o 
  -4   5   6        7.38        9.08      4.82 o 
  -3   5   6       27.54       27.86      5.16 o 
  -2   5   6     1028.28     1012.32     17.20 o 
  -1   5   6       29.80       25.37      3.99 o 
   0   5   6        9.75        9.38      1.65 o 
   1   5   6     1801.98     1796.39     19.10 o 
   2   5   6       52.38       61.69      9.45 o 
   3   5   6     2605.37     2730.72     56.46 o 
   4   5   6      159.00      154.47      5.98 o 
   5   5   6       59.13       68.85      5.75 o 
   6   5   6        0.26        2.42      4.28 o 
   7   5   6      340.22      316.79     14.95 o 
   8   5   6        0.57        1.10      8.28 o 
   9   5   6       14.77       22.41     11.35 o 
  -6   6   6       11.58        3.02     10.69 o 
  -5   6   6        0.24       -3.02      8.36 o 
  -4   6   6        4.21       10.52      5.20 o 
  -3   6   6      860.40      849.05     16.18 o 
  -2   6   6      330.57      332.57     13.83 o 
  -1   6   6       15.10       18.76      4.13 o 
   0   6   6      895.46      886.11     15.09 o 
   1   6   6      305.81      325.64      5.73 o 
   2   6   6      312.65      310.72      5.97 o 
   3   6   6      345.72      324.02      7.75 o 
   4   6   6        3.36        5.04      3.70 o 
   5   6   6       62.88       72.59      5.51 o 
   6   6   6       32.31       28.21      5.30 o 
   7   6   6       25.85       26.25     10.26 o 
   8   6   6       11.59        8.93      9.70 o 
   9   6   6       36.38       30.87     10.72 o 
  -6   7   6      164.56      155.94     14.58 o 
  -5   7   6        3.80       -2.26      8.85 o 
  -4   7   6        5.61        7.63      5.28 o 
  -3   7   6       94.83       95.89      6.75 o 
  -2   7   6       21.21       26.32      4.64 o 
  -1   7   6        2.36        4.57      4.62 o 
   0   7   6     1436.53     1334.52     20.53 o 
   1   7   6      234.73      255.95      7.86 o 
   2   7   6      170.85      157.40      4.81 o 
   3   7   6      135.91      134.91      5.82 o 
   4   7   6      186.69      195.03      7.29 o 
   5   7   6       70.31       66.47      5.49 o 
   6   7   6       92.93       92.07     11.18 o 
   7   7   6       66.53       65.01      6.72 o 
   8   7   6        2.32       -3.15      9.20 o 
  -6   8   6       17.30       16.47     11.09 o 
  -5   8   6       49.47       39.49     10.67 o 
  -4   8   6       11.59       12.17      5.50 o 
  -3   8   6        6.25        5.08      4.97 o 
  -2   8   6       17.23        9.77      4.65 o 
  -1   8   6       20.93       24.66      4.55 o 
   0   8   6       46.21       39.54      4.83 o 
   1   8   6       27.84       15.62      4.27 o 
   2   8   6     1130.50     1182.71     19.00 o 
   3   8   6       13.61       19.53      3.88 o 
   4   8   6        4.92        8.06      4.22 o 
   5   8   6      122.04      134.76      6.58 o 
   6   8   6        1.55       -3.91      5.09 o 
   7   8   6       33.88       34.54      6.37 o 
   8   8   6      141.85      136.89     13.22 o 
  -5   9   6       27.31       10.54     10.88 o 
  -4   9   6      167.57      147.11     13.22 o 
  -3   9   6       85.23       70.63      8.62 o 
  -2   9   6       92.30      100.72      6.86 o 
  -1   9   6      154.69      158.76     11.39 o 
   0   9   6        8.34       -0.82     12.20 o 
   1   9   6       36.53       36.31      5.29 o 
   2   9   6      875.78      851.05     15.67 o 
   3   9   6       21.24       24.22      6.67 o 
   4   9   6      199.54      195.29      8.45 o 
   5   9   6       73.35       73.07      6.15 o 
   6   9   6        3.37       15.51      5.85 o 
   7   9   6       39.44       46.62      8.84 o 
   8   9   6       23.97       26.90      7.84 o 
  -5  10   6       18.74       21.39     11.48 o 
  -4  10   6       39.51       11.43      9.96 o 
  -3  10   6       27.09       27.36     10.17 o 
  -2  10   6      101.37      102.26      7.19 o 
  -1  10   6      189.56      202.33      9.10 o 
   0  10   6        3.05        1.11      9.37 o 
   1  10   6      133.00      149.62      7.40 o 
   2  10   6       19.70       13.45      6.65 o 
   3  10   6       26.17       17.34      7.15 o 
   4  10   6       90.36       86.31     10.06 o 
   5  10   6       45.17       40.97      6.14 o 
   6  10   6      241.36      257.59     11.78 o 
   7  10   6        3.50       12.23      6.67 o 
  -4  11   6       14.01        0.13     10.06 o 
  -3  11   6       23.59       20.63      9.54 o 
  -2  11   6       41.02       31.91      6.45 o 
  -1  11   6      144.59      128.41     13.36 o 
   0  11   6      422.37      423.52     12.16 o 
   1  11   6       33.15       37.89      6.06 o 
   2  11   6      103.72       88.25     10.09 o 
   3  11   6       61.50       52.55      9.04 o 
   4  11   6      230.11      238.10     14.08 o 
   5  11   6      218.19      207.09     13.66 o 
   6  11   6       70.03       85.26     11.59 o 
  -3  12   6       58.26       57.41     12.95 o 
  -2  12   6        4.60        2.12      6.64 o 
  -1  12   6        7.76        4.04      6.46 o 
   0  12   6       16.49       28.70      6.80 o 
   1  12   6      134.82      135.57     11.25 o 
   2  12   6        0.34       -5.33      7.59 o 
   3  12   6       18.12        9.80      9.20 o 
   4  12   6        2.59        8.96      8.49 o 
   5  12   6       41.00       29.74     10.67 o 
   6  12   6       76.86       59.77     11.64 o 
  -2  13   6        6.99       -9.41     10.93 o 
  -1  13   6       40.44       33.78      7.76 o 
   0  13   6       63.84       72.75     11.69 o 
   1  13   6        3.48       -2.50      9.46 o 
   2  13   6       30.09       39.99     10.98 o 
   3  13   6      111.15      118.89     13.16 o 
   4  13   6        8.04       10.54     10.51 o 
   1  14   6        8.88        3.49     10.96 o 
   2  14   6        3.58       10.43     10.19 o 
  -2  -9   7        0.29      -12.30      9.67 o 
  -1  -9   7       32.49       36.26     10.22 o 
   0  -9   7       11.83        9.33      8.80 o 
   1  -9   7        0.49        5.18      8.72 o 
   2  -9   7       28.63       31.63     10.72 o 
   3  -9   7        4.04        9.14     10.19 o 
  -3  -8   7       14.33       11.82      9.51 o 
  -2  -8   7        8.64        4.73      9.14 o 
  -1  -8   7       36.79       42.72      9.41 o 
   0  -8   7       60.52       48.27      8.99 o 
   2  -8   7       32.72       38.78      9.62 o 
   3  -8   7        8.87       -1.42      8.96 o 
   4  -8   7       14.04       12.98      9.75 o 
  -4  -7   7       18.19       37.10     10.64 o 
  -3  -7   7      105.95       91.12     10.98 o 
  -2  -7   7       22.90       20.84      8.93 o 
  -1  -7   7       38.22       37.18      8.41 o 
   0  -7   7        7.38        5.73      7.02 o 
   1  -7   7       60.40       59.88      8.20 o 
   2  -7   7       60.16       62.79      8.64 o 
   3  -7   7       60.94       62.32      9.88 o 
   4  -7   7       71.20       83.26     10.69 o 
   5  -7   7       26.28       10.69      9.64 o 
  -5  -6   7       35.19       43.56     11.48 o 
  -4  -6   7       23.88       22.46      9.88 o 
  -3  -6   7      167.30      159.69     13.06 o 
  -2  -6   7       53.84       47.24      8.38 o 
  -1  -6   7      191.12      165.39     10.56 o 
   0  -6   7        1.00        8.36      6.54 o 
   1  -6   7       10.93        4.62      6.83 o 
   2  -6   7       24.46       31.21      7.62 o 
   3  -6   7      254.98      234.65     13.61 o 
   4  -6   7      118.48      107.30     10.04 o 
   5  -6   7        0.13        2.86      8.43 o 
   6  -6   7       63.70       56.44     11.01 o 
  -5  -5   7        6.88       -2.34      6.98 o 
  -4  -5   7       19.97       30.66     10.22 o 
  -3  -5   7      236.83      233.84     13.87 o 
  -2  -5   7       17.51       21.75      7.65 o 
  -1  -5   7       23.25       32.19      7.96 o 
   0  -5   7      251.89      238.02     12.27 o 
   1  -5   7       25.94       21.78      6.57 o 
   2  -5   7      113.85      120.65      8.93 o 
   3  -5   7       29.87       39.12      7.88 o 
   4  -5   7      154.12      146.19     10.75 o 
   5  -5   7       88.35       87.44     10.33 o 
   6  -5   7        4.07        3.97      8.88 o 
   7  -5   7        0.44        2.05     10.06 o 
  -6  -4   7      112.09      109.97      8.98 o 
  -5  -4   7        0.12       -4.22      8.22 o 
  -4  -4   7      297.81      292.12     15.91 o 
  -3  -4   7       29.26       17.73      7.86 o 
  -2  -4   7       67.46       84.18      9.06 o 
  -1  -4   7        6.54        4.99      6.04 o 
   0  -4   7      181.23      183.10     10.17 o 
   1  -4   7      115.93      128.85      8.57 o 
   2  -4   7      267.75      270.12     16.00 o 
   3  -4   7      170.12      157.64      9.72 o 
   4  -4   7       32.16       25.88      6.65 o 
   5  -4   7        5.47        9.35      6.91 o 
   6  -4   7       54.22       44.61      8.93 o 
   7  -4   7       14.56        7.23      8.83 o 
  -6  -3   7       17.72       19.80     10.48 o 
  -5  -3   7       62.04       50.73      8.36 o 
  -4  -3   7      190.32      180.47     10.80 o 
  -3  -3   7       99.01      122.88     10.56 o 
  -2  -3   7      808.47      865.15     23.59 o 
  -1  -3   7        4.60        6.07      6.07 o 
   0  -3   7        1.43       -3.94      5.68 o 
   1  -3   7      394.41      419.70     13.53 o 
   2  -3   7     1024.81     1027.90     15.96 o 
   3  -3   7       80.07       98.71      7.83 o 
   4  -3   7        0.41       -0.81      5.41 o 
   5  -3   7       97.31      107.72      9.20 o 
   6  -3   7        0.11       -3.65      6.83 o 
   7  -3   7       39.39       33.97     10.27 o 
   8  -3   7       22.26       15.32      9.85 o 
  -6  -2   7        0.16       -3.65      6.75 o 
  -5  -2   7      200.66      221.78     14.35 o 
  -4  -2   7     1085.79     1092.66     19.30 o 
  -3  -2   7     1073.73     1082.83     18.43 o 
  -2  -2   7        7.17        0.68      6.94 o 
  -1  -2   7      158.22      160.53      9.85 o 
   0  -2   7        2.82        2.34      5.52 o 
   1  -2   7       23.49       22.81      4.99 o 
   2  -2   7      509.23      493.66      9.75 o 
   3  -2   7      754.08      741.53     12.27 o 
   4  -2   7      157.21      161.64      9.51 o 
   5  -2   7      100.40       90.62      9.20 o 
   6  -2   7        0.14       -2.89      7.54 o 
   7  -2   7        0.12        8.20      7.91 o 
   8  -2   7       23.00       32.90     11.11 o 
  -7  -1   7        0.98        2.15      7.37 o 
  -6  -1   7        1.01       -1.46      6.32 o 
  -5  -1   7       21.49       15.64     10.82 o 
  -4  -1   7       21.42       11.86      5.34 o 
  -3  -1   7      454.94      461.54     18.21 o 
  -2  -1   7      455.98      399.47     14.69 o 
  -1  -1   7       25.02       18.50      5.78 o 
   0  -1   7      702.78      673.51     17.10 o 
   1  -1   7      414.20      362.19     11.72 o 
   2  -1   7        1.38        6.59      3.06 o 
   3  -1   7      365.49      378.20      7.98 o 
   4  -1   7      246.35      222.88     10.67 o 
   5  -1   7       68.43       67.60      8.30 o 
   6  -1   7      124.78      118.26     10.06 o 
   7  -1   7       41.21       46.93      9.20 o 
   8  -1   7        2.43        2.05     10.14 o 
  -7   0   7        0.66        5.93      6.98 o 
  -6   0   7        0.20        5.34      6.11 o 
  -5   0   7      161.14      169.01      7.03 o 
  -4   0   7       43.19       49.27      5.42 o 
  -3   0   7      309.98      306.33      8.84 o 
  -2   0   7        0.66        5.49      5.96 o 
  -1   0   7      155.11      168.68      9.51 o 
   0   0   7     1432.78     1354.53     27.54 o 
   1   0   7      174.63      176.75      5.94 o 
   2   0   7      145.66      150.34      5.29 o 
   3   0   7      463.19      430.14      9.14 o 
   4   0   7       31.60       23.46      5.44 o 
   5   0   7      245.53      259.98     12.03 o 
   6   0   7      191.50      187.18     12.09 o 
   7   0   7       31.78       25.33      7.99 o 
   8   0   7       94.18       66.32     11.77 o 
   9   0   7       39.57       33.50     12.45 o 
  -7   1   7       13.45       -3.36     10.82 o 
  -6   1   7      164.55      165.93      7.64 o 
  -5   1   7      220.04      199.52     12.21 o 
  -4   1   7        3.23        5.21      4.24 o 
  -3   1   7      411.38      396.68     10.11 o 
  -2   1   7       73.28       87.31     12.97 o 
  -1   1   7      579.31      631.71     17.34 o 
   0   1   7     2813.35     2798.15     50.13 o 
   1   1   7      115.14      123.29      4.86 o 
   2   1   7        1.52        6.92      2.78 o 
   3   1   7      201.86      204.27      5.99 o 
   4   1   7       72.66       77.71      4.01 o 
   5   1   7       56.28       60.48      7.46 o 
   6   1   7       30.02       24.25      7.57 o 
   7   1   7        7.82        5.91      8.67 o 
   8   1   7      143.62      137.05     13.19 o 
   9   1   7       30.19       47.08     11.30 o 
  -6   2   7       39.20       48.50     11.48 o 
  -5   2   7       57.86       58.74      5.38 o 
  -4   2   7       58.59       63.86      5.01 o 
  -3   2   7        4.42        5.27      3.52 o 
  -2   2   7        1.01        7.36      4.62 o 
  -1   2   7     1419.53     1353.79     20.85 o 
   0   2   7      109.90      127.40      7.51 o 
   1   2   7       26.07       30.25      5.33 o 
   2   2   7     1456.10     1454.94     19.51 o 
   3   2   7       91.77      112.64      7.93 o 
   4   2   7      464.26      457.62      8.97 o 
   5   2   7      213.37      233.44     11.64 o 
   6   2   7        1.42       -7.83      7.20 o 
   7   2   7        0.24       12.82      7.75 o 
   8   2   7       53.13       61.61     10.61 o 
   9   2   7       12.96       -6.52     10.69 o 
  -7   3   7       19.37       18.71     13.66 o 
  -6   3   7       78.48       76.27      8.93 o 
  -5   3   7       96.79       77.34     16.41 o 
  -4   3   7      104.88      125.37      5.52 o 
  -3   3   7       72.04       80.78      4.45 o 
  -2   3   7       21.31       14.03      5.14 o 
  -1   3   7      944.86      954.67     22.15 o 
   0   3   7       24.73       28.89      2.58 o 
   1   3   7     1397.63     1419.82     19.15 o 
   2   3   7      270.38      284.90     13.22 o 
   3   3   7       33.82       40.76      3.50 o 
   4   3   7      727.00      750.20     12.37 o 
   5   3   7        9.26        9.77      3.66 o 
   6   3   7       17.42       12.59      7.23 o 
   7   3   7       25.52       35.57      8.70 o 
   8   3   7      258.00      246.19     15.34 o 
   9   3   7        3.67       11.74     10.06 o 
  -7   4   7       15.59        3.21     13.43 o 
  -6   4   7       78.64       71.31      8.89 o 
  -5   4   7       79.80       89.43      7.94 o 
  -4   4   7       37.62       40.74      6.68 o 
  -3   4   7       38.43       38.86      5.61 o 
  -2   4   7      389.22      358.25     13.35 o 
  -1   4   7      282.52      313.32      8.90 o 
   0   4   7       95.12       92.19      3.56 o 
   1   4   7     1606.90     1543.02     17.25 o 
   2   4   7     1606.05     1628.64     21.35 o 
   3   4   7      201.78      192.32      5.99 o 
   4   4   7      734.26      746.65     12.70 o 
   5   4   7      133.31      138.35      7.50 o 
   6   4   7       83.53       79.61      9.51 o 
   7   4   7        2.82       -0.84      7.38 o 
   8   4   7       62.08       77.93     10.80 o 
   9   4   7       35.61       45.19     12.22 o 
  -6   5   7       17.84       14.11     10.54 o 
  -5   5   7       75.52       71.98      7.84 o 
  -4   5   7       15.86       14.83      5.81 o 
  -3   5   7      106.80      114.73      9.70 o 
  -2   5   7      932.35      923.28     16.95 o 
  -1   5   7        4.01        3.09      3.79 o 
   0   5   7       28.18       24.78      2.54 o 
   1   5   7       84.36       72.06      4.05 o 
   2   5   7       26.24       33.59      6.36 o 
   3   5   7     1104.23     1089.81     16.11 o 
   4   5   7      242.58      246.20      7.13 o 
   5   5   7      101.76      101.39      5.72 o 
   6   5   7      395.52      385.20     10.11 o 
   7   5   7       72.06       66.50      9.43 o 
   8   5   7        2.32       10.90      8.91 o 
   9   5   7       39.47       47.45     11.35 o 
  -6   6   7       22.35       23.86     11.14 o 
  -5   6   7        2.00       -1.11      6.20 o 
  -4   6   7      192.71      205.64      9.50 o 
  -3   6   7      160.83      153.91      9.80 o 
  -2   6   7      672.62      641.38     13.64 o 
  -1   6   7      299.40      296.90      9.33 o 
   0   6   7      416.42      379.94     52.78 o 
   1   6   7      267.46      271.38      5.49 o 
   2   6   7        0.43        2.27      2.56 o 
   3   6   7       81.66       74.25     13.39 o 
   4   6   7        1.92        7.06      3.60 o 
   5   6   7      187.58      179.74      9.17 o 
   6   6   7      150.57      149.14     16.71 o 
   7   6   7       29.64       21.36      8.28 o 
   8   6   7       61.91       73.83     11.88 o 
  -6   7   7       11.80       12.51     10.75 o 
  -5   7   7        0.12        3.89     10.09 o 
  -4   7   7       66.68       66.60      6.77 o 
  -3   7   7       48.40       47.48      6.14 o 
  -2   7   7       77.61       78.17      8.58 o 
  -1   7   7     1065.38      987.57     17.55 o 
   0   7   7      189.05      188.06      7.86 o 
   1   7   7        2.02        3.87      3.91 o 
   2   7   7      845.80      841.12     11.31 o 
   3   7   7      797.15      816.44     15.86 o 
   4   7   7      712.59      666.94     12.43 o 
   5   7   7      185.76      180.75      7.40 o 
   6   7   7       49.07       58.54      9.01 o 
   7   7   7       13.58        5.52      6.77 o 
   8   7   7      179.64      170.86     14.08 o 
  -5   8   7       21.72       16.16     10.27 o 
  -4   8   7      262.97      244.62     10.26 o 
  -3   8   7      719.76      647.83     14.81 o 
  -2   8   7        1.97        0.81      4.70 o 
  -1   8   7       20.86       12.48      5.17 o 
   0   8   7       53.63       38.48      5.13 o 
   1   8   7      273.03      302.46      9.40 o 
   2   8   7      150.78      146.23      8.81 o 
   3   8   7        6.47       10.37      3.93 o 
   4   8   7       12.42        7.03      7.33 o 
   5   8   7      144.68      134.63      8.96 o 
   6   8   7       18.98       17.36      5.23 o 
   7   8   7      111.55      115.10     11.05 o 
   8   8   7       30.61       37.49     11.14 o 
  -5   9   7       19.19        7.59     10.43 o 
  -4   9   7       88.56       83.92     11.82 o 
  -3   9   7        0.20        8.01      5.75 o 
  -2   9   7       72.08       79.81      6.83 o 
  -1   9   7        8.29        5.03      5.28 o 
   0   9   7        3.22       -0.95      9.21 o 
   1   9   7      185.45      191.52      8.16 o 
   2   9   7      323.32      305.79      9.86 o 
   3   9   7       49.76       30.98      7.80 o 
   4   9   7      182.43      186.94     11.88 o 
   5   9   7      138.77      139.43      7.09 o 
   6   9   7        0.45        2.40      5.32 o 
   7   9   7       44.03       50.41      9.76 o 
   8   9   7        2.92        8.88      7.41 o 
  -4  10   7        0.30      -14.87     10.27 o 
  -3  10   7       43.96       55.39      7.07 o 
  -2  10   7      100.57      115.85      9.62 o 
  -1  10   7        3.08       10.90      5.64 o 
   0  10   7      362.55      371.81     22.60 o 
   1  10   7        9.37       10.34      5.05 o 
   2  10   7       56.16       47.98      7.88 o 
   3  10   7       41.37       51.18      7.96 o 
   4  10   7      138.64      134.34     10.64 o 
   5  10   7        0.65        1.50      7.46 o 
   6  10   7       22.93       16.87      6.36 o 
   7  10   7      260.50      258.09     11.03 o 
  -4  11   7       21.66       29.48     13.01 o 
  -3  11   7       19.60        6.67     10.06 o 
  -2  11   7       30.65       31.03      6.81 o 
  -1  11   7        7.09        8.37      5.72 o 
   0  11   7      158.38      139.22      8.14 o 
   1  11   7      146.63      120.69      7.74 o 
   2  11   7        1.03        5.94      7.04 o 
   3  11   7        0.24        5.81      7.93 o 
   4  11   7      139.75      142.14     11.64 o 
   5  11   7       15.63       16.84      8.72 o 
   6  11   7       57.87       68.15     11.82 o 
  -3  12   7        9.54        4.91     12.27 o 
  -2  12   7        0.56        0.27      6.93 o 
  -1  12   7       19.52       15.91      6.92 o 
   0  12   7      146.78      136.94      8.36 o 
   1  12   7       45.22       42.70      9.12 o 
   2  12   7        1.49        3.94      8.09 o 
   3  12   7        0.57       -2.26      7.51 o 
   4  12   7        2.30       -4.10      8.25 o 
   5  12   7       58.78       60.17     10.80 o 
   6  12   7       39.87       46.72     11.04 o 
  -1  13   7      117.36      116.30     22.24 o 
   0  13   7        2.61       -0.50      9.62 o 
   1  13   7        5.05       11.01      9.80 o 
   2  13   7       50.93       34.31      9.91 o 
   3  13   7        2.30        0.47      8.80 o 
   4  13   7        3.39        6.36     10.43 o 
   1  14   7        0.17       -3.10      9.91 o 
   2  14   7        0.96       -9.62     10.59 o 
   1  -9   8       18.11       19.39     10.17 o 
  -2  -8   8       19.15        7.33      9.43 o 
  -1  -8   8        0.37        1.16      9.30 o 
   0  -8   8       20.10       23.33      9.41 o 
   1  -8   8       38.07       55.75     11.09 o 
   2  -8   8       37.14       33.32     10.40 o 
   3  -8   8        2.63        2.52      9.80 o 
   4  -8   8       29.22       51.16     11.59 o 
  -3  -7   8       96.33       74.70     12.56 o 
  -2  -7   8       82.68       75.54     11.30 o 
  -1  -7   8        3.98       -5.41      8.22 o 
   0  -7   8        1.02        1.31      8.07 o 
   2  -7   8      155.47      149.87     11.61 o 
   3  -7   8      108.31      124.83     12.19 o 
   4  -7   8        7.54        7.80      9.33 o 
   5  -7   8        3.82        7.91      9.12 o 
  -4  -6   8        3.84       16.71     10.25 o 
  -3  -6   8      141.07      129.64     12.16 o 
  -2  -6   8       17.67        6.54      9.09 o 
  -1  -6   8        3.34       -1.16      7.02 o 
   0  -6   8       32.40       23.80      8.12 o 
   1  -6   8       49.75       38.25      8.22 o 
   2  -6   8        9.89       12.38      7.07 o 
   3  -6   8      253.12      256.67     13.90 o 
   4  -6   8       39.71       22.41      8.09 o 
   5  -6   8        2.69        6.80      9.20 o 
   6  -6   8       10.33       -0.11     10.12 o 
  -5  -5   8       14.95        9.46     10.85 o 
  -4  -5   8       20.77       23.86     10.80 o 
  -3  -5   8      153.26      172.62     12.77 o 
  -2  -5   8       48.83       30.56      8.28 o 
  -1  -5   8      362.25      358.27     14.98 o 
   0  -5   8       15.96       15.06      7.46 o 
   1  -5   8       26.30       33.79      7.65 o 
   2  -5   8       59.62       64.16      8.59 o 
   3  -5   8       14.15       13.98      7.67 o 
   4  -5   8       17.85       11.98      7.04 o 
   5  -5   8       44.24       71.70      9.51 o 
   6  -5   8       55.18       63.90     11.17 o 
  -5  -4   8        7.11        7.36      7.70 o 
  -4  -4   8       69.59       69.57     10.98 o 
  -3  -4   8      157.34      181.50     12.40 o 
  -2  -4   8        3.32        3.55      7.28 o 
  -1  -4   8      300.10      302.15     14.71 o 
   0  -4   8        0.76       -3.28      6.86 o 
   1  -4   8      372.30      393.22     15.11 o 
   2  -4   8      182.21      181.91      9.92 o 
   3  -4   8        0.86       -2.94      5.60 o 
   4  -4   8       13.23       15.69      6.80 o 
   5  -4   8      133.84      140.22     11.61 o 
   6  -4   8      142.88       86.47     10.48 o 
   7  -4   8        0.31       -2.15      9.98 o 
  -6  -3   8        0.50      -13.11      9.39 o 
  -5  -3   8       12.65       14.96      6.62 o 
  -4  -3   8       96.79      101.37     11.51 o 
  -3  -3   8        2.75       11.90      7.86 o 
  -2  -3   8      128.81      122.25     10.51 o 
  -1  -3   8      711.31      725.19     20.44 o 
   0  -3   8      278.26      266.73     12.30 o 
   1  -3   8      421.28      441.11     14.79 o 
   2  -3   8      369.76      366.71      9.49 o 
   3  -3   8      183.16      160.17      9.75 o 
   4  -3   8      180.19      191.35     10.96 o 
   5  -3   8      144.30      116.21     10.51 o 
   6  -3   8        7.40       20.23      7.99 o 
   7  -3   8       55.85       51.63     11.06 o 
  -6  -2   8        2.24        4.51      7.49 o 
  -5  -2   8       36.76       43.01      9.84 o 
  -4  -2   8      319.64      348.45     11.34 o 
  -3  -2   8      427.95      423.38     18.10 o 
  -2  -2   8      786.30      805.17     22.44 o 
  -1  -2   8      496.81      477.87     16.87 o 
   0  -2   8       25.31       21.05      6.49 o 
   1  -2   8      557.53      571.56     16.39 o 
   2  -2   8       29.48       30.15      4.26 o 
   3  -2   8       16.08       16.21      6.17 o 
   4  -2   8      260.92      261.74     12.16 o 
   5  -2   8       22.80       21.07      6.96 o 
   6  -2   8        9.96       17.00      8.41 o 
   7  -2   8        0.99      -12.87      8.75 o 
   8  -2   8        0.09       11.40     10.93 o 
  -6  -1   8        8.56        1.58      7.00 o 
  -5  -1   8       90.45       98.72     29.26 o 
  -4  -1   8      113.41       98.27      7.96 o 
  -3  -1   8       28.80       27.85      9.30 o 
  -2  -1   8       31.53       58.30      8.36 o 
  -1  -1   8       61.74       65.37      7.96 o 
   0  -1   8     1504.35     1514.83     31.58 o 
   1  -1   8      154.31      134.26      8.59 o 
   2  -1   8       78.67       79.64      5.01 o 
   3  -1   8      333.76      334.66      8.30 o 
   4  -1   8       29.97       33.37      6.38 o 
   5  -1   8        1.17        0.47      6.10 o 
   6  -1   8      124.69      139.91     11.48 o 
   7  -1   8        1.23        0.37      8.09 o 
   8  -1   8        5.88       -0.37      8.93 o 
  -6   0   8       40.09       54.77      7.47 o 
  -5   0   8       49.88       55.35      6.97 o 
  -4   0   8       44.39       56.12      6.04 o 
  -3   0   8       12.62       12.80      8.43 o 
  -2   0   8       33.92       32.87      8.22 o 
  -1   0   8       22.87       31.53      6.94 o 
   0   0   8     1289.70     1276.47     27.67 o 
   1   0   8      265.31      253.19      7.40 o 
   2   0   8       78.30       81.29      4.55 o 
   3   0   8       45.77       45.23      3.99 o 
   4   0   8      150.49      140.04      8.88 o 
   5   0   8      214.93      229.69     12.69 o 
   6   0   8       46.94       56.67      9.14 o 
   7   0   8        3.71       -4.07      7.70 o 
   8   0   8      123.71      106.17     12.14 o 
  -6   1   8        9.02       10.90     11.69 o 
  -5   1   8        0.32        0.34      5.28 o 
  -4   1   8      119.55      134.59      6.32 o 
  -3   1   8       37.06       33.75      5.90 o 
  -2   1   8        1.51        7.93      7.30 o 
  -1   1   8      976.22      842.66     21.36 o 
   0   1   8      438.78      447.79     14.14 o 
   1   1   8       12.20       17.43      3.30 o 
   2   1   8     1559.28     1565.36     21.33 o 
   3   1   8      238.84      241.54      7.03 o 
   4   1   8      110.46      110.48      4.92 o 
   5   1   8      662.45      681.78     19.81 o 
   6   1   8       14.05       23.41      8.09 o 
   7   1   8        0.44      -10.84      7.23 o 
   8   1   8       75.14       60.27     11.88 o 
  -6   2   8       21.73       17.68      7.73 o 
  -5   2   8       63.08       52.73      8.85 o 
  -4   2   8        8.80        8.25      4.53 o 
  -3   2   8       31.30       23.49     15.54 o 
  -2   2   8      128.95      136.62     19.69 o 
  -1   2   8     1934.22     1872.05     37.39 o 
   0   2   8      205.58      214.95     10.22 o 
   1   2   8       15.76       19.29      3.18 o 
   2   2   8     1011.19      997.13     14.93 o 
   3   2   8       72.88       84.90      4.52 o 
   4   2   8        4.42        5.29      3.38 o 
   5   2   8      124.54      132.92     10.01 o 
   6   2   8      103.57      102.57     10.56 o 
   7   2   8      122.02      144.01     11.74 o 
   8   2   8        5.09        4.47      8.91 o 
   9   2   8       60.23       60.25     12.98 o 
  -6   3   8        5.17        8.54      8.17 o 
  -5   3   8      246.91      260.10     17.35 o 
  -4   3   8       56.92       64.30      7.32 o 
  -3   3   8      181.84      204.70      8.92 o 
  -2   3   8      325.11      321.36     15.13 o 
  -1   3   8      607.32      584.75     12.69 o 
   0   3   8     1202.93     1300.09     18.18 o 
   1   3   8      223.16      206.37      6.12 o 
   2   3   8        0.30        5.93      3.03 o 
   3   3   8        3.26        1.96      3.15 o 
   4   3   8      331.81      358.63      8.35 o 
   5   3   8        0.67       -2.02      8.11 o 
   6   3   8      368.90      359.59     16.11 o 
   7   3   8      537.88      508.87     18.94 o 
   8   3   8       63.27       51.89     10.33 o 
   9   3   8       19.90       10.09     10.25 o 
  -6   4   8        0.30        3.56      8.09 o 
  -5   4   8       35.78       35.62      7.22 o 
  -4   4   8      132.76      161.77     12.34 o 
  -3   4   8       23.20       20.95      6.24 o 
  -2   4   8      322.49      317.26     10.29 o 
  -1   4   8       81.94       89.69      6.26 o 
   0   4   8        8.33       11.13      2.69 o 
   1   4   8      183.60      172.37      5.64 o 
   2   4   8      207.67      249.64      6.81 o 
   3   4   8      260.71      263.97     10.25 o 
   4   4   8      374.29      370.65      9.05 o 
   5   4   8        2.33        5.63      7.67 o 
   6   4   8      131.50      136.89     11.14 o 
   7   4   8        5.39      -12.41      8.28 o 
   8   4   8        9.01       12.03      9.96 o 
   9   4   8       60.36       72.38     13.40 o 
  -6   5   8       75.11       65.40     14.27 o 
  -5   5   8       17.29       14.88      6.70 o 
  -4   5   8        4.41       -3.08      6.30 o 
  -3   5   8      263.79      289.41     10.59 o 
  -2   5   8      614.34      590.55     13.68 o 
  -1   5   8      113.01      107.02      6.69 o 
   0   5   8      136.36      138.56     18.01 o 
   1   5   8       98.36      110.45      4.09 o 
   2   5   8       11.92       24.15      4.70 o 
   3   5   8      688.87      706.79     12.30 o 
   4   5   8       42.54       40.65     10.13 o 
   5   5   8       24.95       22.78      7.57 o 
   6   5   8      312.58      330.69      9.64 o 
   7   5   8        0.24        6.17      7.80 o 
   8   5   8        7.30       11.30     10.06 o 
   9   5   8       36.72       43.48     12.80 o 
  -6   6   8       12.29       -0.79     11.43 o 
  -5   6   8        0.21        0.54      7.02 o 
  -4   6   8        2.57        6.37      6.44 o 
  -3   6   8      102.16       85.87      9.00 o 
  -2   6   8       10.86       19.78      5.56 o 
  -1   6   8     1357.62     1437.46     38.20 o 
   0   6   8       87.39       78.98      5.99 o 
   1   6   8       84.05       78.46      5.69 o 
   2   6   8      122.80      123.78      5.98 o 
   3   6   8      140.87      149.60      7.03 o 
   4   6   8        0.77       -1.53      3.96 o 
   5   6   8       39.62       46.17      9.47 o 
   6   6   8      371.59      369.99     11.00 o 
   7   6   8       39.53       35.68      9.88 o 
   8   6   8      130.81      146.19     12.87 o 
  -5   7   8       19.29       20.41      7.36 o 
  -4   7   8        5.98       11.50      6.62 o 
  -3   7   8      260.00      231.25     10.56 o 
  -2   7   8        5.47        6.51      5.62 o 
  -1   7   8       22.73       14.63      5.07 o 
   0   7   8        0.25        5.57      4.68 o 
   1   7   8      428.53      442.43     11.27 o 
   2   7   8      432.25      426.27     10.75 o 
   3   7   8       86.07       96.37      5.34 o 
   4   7   8        0.36        1.74      3.88 o 
   5   7   8      280.94      271.26     13.43 o 
   6   7   8      113.87      108.63      9.06 o 
   7   7   8        7.21        0.33      5.70 o 
   8   7   8      135.73      132.45     13.40 o 
  -5   8   8       45.63       49.53     12.22 o 
  -4   8   8        0.38        0.91      6.53 o 
  -3   8   8        7.35        7.11     10.65 o 
  -2   8   8       15.24       11.66      5.75 o 
  -1   8   8      350.87      308.18     22.98 o 
   0   8   8       30.52       23.46      5.23 o 
   1   8   8      695.97      705.86     14.63 o 
   2   8   8       74.49       72.27      6.06 o 
   3   8   8       13.33       16.42      6.96 o 
   4   8   8        7.96       14.12      4.41 o 
   5   8   8       30.76       33.72      5.50 o 
   6   8   8        1.77        1.88      5.37 o 
   7   8   8      133.06      117.40      8.15 o 
   8   8   8       29.21       12.74      9.54 o 
  -5   9   8       18.40        0.63     10.93 o 
  -4   9   8        2.85       -8.87      5.91 o 
  -3   9   8      140.61      135.66      8.18 o 
  -2   9   8      525.53      520.41     13.64 o 
  -1   9   8       21.22       15.07      5.39 o 
   0   9   8       68.44       62.07      9.55 o 
   1   9   8      821.20      807.53     16.25 o 
   2   9   8        4.37        1.87      4.98 o 
   3   9   8        0.46        3.57      6.46 o 
   4   9   8      225.53      223.43     12.43 o 
   5   9   8      103.91      100.43      6.72 o 
   6   9   8        7.30        6.24      5.51 o 
   7   9   8       25.44       27.17      6.57 o 
  -4  10   8       56.98       48.92     11.98 o 
  -3  10   8       31.99       21.96      6.73 o 
  -2  10   8       84.32       73.23      8.13 o 
  -1  10   8       63.72       74.35      6.98 o 
   0  10   8        0.16       -0.42      5.29 o 
   1  10   8        0.26       -3.37      5.19 o 
   2  10   8       70.19       54.49      8.43 o 
   3  10   8       67.88       66.45      8.83 o 
   4  10   8       18.20        7.17      6.96 o 
   5  10   8       95.13       93.64     10.22 o 
   6  10   8      126.60      133.16     11.88 o 
   7  10   8        0.15       -7.11      6.75 o 
  -3  11   8       23.70       42.50      7.94 o 
  -2  11   8        6.58        5.02      9.20 o 
  -1  11   8       22.21       18.35      6.70 o 
   0  11   8      213.20      201.80     20.80 o 
   1  11   8       13.27        6.75      6.16 o 
   2  11   8        4.51        3.05      7.46 o 
   3  11   8       16.21       26.64      8.04 o 
   4  11   8       11.87        9.30      8.91 o 
   5  11   8       73.64       71.23     11.30 o 
   6  11   8      158.70      160.98     14.11 o 
  -2  12   8        5.07        5.39      7.14 o 
  -1  12   8        3.42        2.69      6.66 o 
   0  12   8       87.53       75.67      8.19 o 
   1  12   8        7.08       16.47      9.46 o 
   2  12   8      106.13       92.85     11.64 o 
   3  12   8        4.95        5.49      8.38 o 
   4  12   8       19.64       17.52      9.12 o 
   5  12   8       77.95       89.78     11.88 o 
  -1  13   8        0.06       -5.39      7.56 o 
   0  13   8        0.69       -3.53      6.89 o 
   1  13   8       28.40        8.20      8.67 o 
   2  13   8       55.57       58.62     11.56 o 
   3  13   8        0.47       -0.08     10.25 o 
   4  13   8       44.57       50.08     10.77 o 
   1  -8   9       57.63       87.36     12.77 o 
   2  -8   9       48.87       50.84     11.72 o 
  -2  -7   9       93.93       80.77     12.40 o 
  -1  -7   9        3.18       -1.94      9.30 o 
   0  -7   9       79.02       71.57     10.77 o 
   1  -7   9       40.45       45.24     10.46 o 
   2  -7   9       45.24       48.84      9.51 o 
   3  -7   9       26.08       40.65     10.90 o 
   4  -7   9        6.12        2.65      8.96 o 
  -3  -6   9      154.98      140.49     14.24 o 
  -2  -6   9       94.37       74.62     11.53 o 
  -1  -6   9        1.66        1.76      8.85 o 
   0  -6   9       31.01       29.30      9.01 o 
   2  -6   9      129.59      121.86     10.85 o 
   3  -6   9      130.00      146.74     11.95 o 
   4  -6   9       15.84        5.62      8.22 o 
   5  -6   9       13.26       10.85     10.06 o 
  -4  -5   9       11.16       10.67      9.91 o 
  -3  -5   9       92.07       69.97     11.17 o 
  -2  -5   9       14.22        8.51      8.41 o 
  -1  -5   9       63.47       73.09      9.41 o 
   0  -5   9       78.51       61.90      9.46 o 
   1  -5   9        1.61        6.57      7.65 o 
   2  -5   9       88.40       74.67      9.43 o 
   3  -5   9        0.39       -2.60      6.96 o 
   4  -5   9       38.18       39.07      9.54 o 
   5  -5   9       45.68       44.82      9.51 o 
   6  -5   9        8.34       11.30     10.38 o 
  -4  -4   9        4.48       13.01      9.83 o 
  -3  -4   9       87.87       95.30     11.38 o 
  -2  -4   9       61.45       64.08     10.46 o 
  -1  -4   9       50.10       49.18      8.67 o 
   0  -4   9      169.67      148.87     10.93 o 
   1  -4   9      141.58      162.71     10.77 o 
   2  -4   9      109.76      110.01      9.22 o 
   3  -4   9        3.22        4.76      6.41 o 
   4  -4   9       19.66       26.41      8.20 o 
   5  -4   9       22.06       22.81      8.22 o 
   6  -4   9        0.10      -10.14      9.09 o 
   7  -4   9       77.65       56.80     12.40 o 
  -5  -3   9       30.48       29.98     11.95 o 
  -4  -3   9       17.16       10.61      9.64 o 
  -3  -3   9       55.60       41.41      9.38 o 
  -2  -3   9        3.46        9.77      7.86 o 
  -1  -3   9      120.35      105.02     10.06 o 
   0  -3   9      108.66      111.69     10.22 o 
   1  -3   9     1523.72     1496.88     32.05 o 
   2  -3   9       82.82       81.44      5.77 o 
   3  -3   9        3.94        4.68      6.20 o 
   4  -3   9       82.22       76.48      8.62 o 
   5  -3   9        0.13       -0.79      7.65 o 
   6  -3   9        9.03       12.53      9.20 o 
   7  -3   9       46.53       44.38     11.38 o 
  -5  -2   9       44.58       38.89     12.77 o 
  -4  -2   9        0.12        0.87      9.20 o 
  -3  -2   9       31.16       34.87      9.96 o 
  -2  -2   9      160.72      202.99     13.27 o 
  -1  -2   9       59.72       61.88      8.80 o 
   0  -2   9       21.22       24.49      7.80 o 
   1  -2   9      826.95      822.85     21.23 o 
   2  -2   9       48.25       53.29      5.35 o 
   3  -2   9        1.92        1.26      5.62 o 
   4  -2   9      101.82      107.62      9.12 o 
   5  -2   9       77.60       68.65      8.75 o 
   6  -2   9       56.28       72.70      9.54 o 
   7  -2   9        0.59       -9.67      8.33 o 
  -6  -1   9       22.92       33.78     11.72 o 
  -5  -1   9        2.62       -3.35      6.53 o 
  -4  -1   9       25.81       24.62      9.30 o 
  -3  -1   9       24.95       30.29      9.75 o 
  -2  -1   9       43.51       29.64      8.36 o 
  -1  -1   9      936.84      914.52     24.36 o 
   0  -1   9      647.64      640.03     19.07 o 
   1  -1   9       65.19       66.08      4.99 o 
   2  -1   9       39.46       41.66      4.58 o 
   3  -1   9      368.82      378.55      9.17 o 
   4  -1   9       37.65       34.34      6.78 o 
   5  -1   9        3.64       11.30      6.65 o 
   6  -1   9      155.81      157.04     11.40 o 
   7  -1   9        3.61       -2.81      8.96 o 
   8  -1   9        5.91       14.87     10.06 o 
  -6   0   9        3.32        5.74      7.68 o 
  -5   0   9        7.37       10.39      6.60 o 
  -4   0   9      159.30      160.56     13.61 o 
  -3   0   9      676.56      662.84     21.36 o 
  -2   0   9       16.02        8.04      7.46 o 
  -1   0   9       72.22       62.03      8.54 o 
   0   0   9      988.87      965.54     23.62 o 
   1   0   9        0.18       -3.38      5.41 o 
   2   0   9       12.97       25.45      4.02 o 
   3   0   9       42.04       42.43      5.78 o 
   4   0   9       74.13       71.70      8.22 o 
   5   0   9        2.32        5.25      6.44 o 
   6   0   9       50.43       36.26      8.88 o 
   7   0   9        1.24       -8.01      8.72 o 
   8   0   9       70.34       69.73     12.11 o 
  -6   1   9        1.52       -7.49     12.14 o 
  -5   1   9        5.35        8.85      5.76 o 
  -4   1   9      171.70      189.17     13.37 o 
  -3   1   9       39.27       47.56      9.54 o 
  -2   1   9       44.98       42.25      8.25 o 
  -1   1   9      396.50      379.71     14.92 o 
   0   1   9       58.35       55.62      8.14 o 
   1   1   9       95.91       94.32      5.30 o 
   2   1   9      197.07      194.64      6.97 o 
   3   1   9       11.48        4.83      3.63 o 
   4   1   9        2.04        6.67      5.73 o 
   5   1   9      397.45      369.96     14.61 o 
   6   1   9       27.31       25.01      7.86 o 
   7   1   9        0.42        2.34      9.14 o 
   8   1   9       11.84       13.32      9.64 o 
  -6   2   9        7.31       11.96      9.50 o 
  -5   2   9       56.01       58.80      8.83 o 
  -4   2   9       16.78       28.68     16.72 o 
  -3   2   9        2.69        4.44      5.82 o 
  -2   2   9       69.51       82.53      9.96 o 
  -1   2   9      772.52      729.76     20.34 o 
   0   2   9      302.70      304.15     12.69 o 
   1   2   9       36.04       37.05      5.43 o 
   2   2   9      420.17      429.76      9.40 o 
   3   2   9      213.88      229.09      7.31 o 
   4   2   9      240.16      248.80     12.59 o 
   5   2   9        1.41       -7.41      6.12 o 
   6   2   9       25.49       32.03      8.04 o 
   7   2   9      207.02      206.99     13.35 o 
   8   2   9      186.55      150.18     13.35 o 
  -6   3   9        3.76        4.82      8.79 o 
  -5   3   9       55.16       71.82      9.16 o 
  -4   3   9      102.17      103.16      9.01 o 
  -3   3   9       92.48       84.26     11.19 o 
  -2   3   9       19.73       17.58      5.79 o 
  -1   3   9        0.81       -7.69      5.13 o 
   0   3   9      200.13      194.91      6.66 o 
   1   3   9      741.55      725.83     14.17 o 
   2   3   9       32.19       38.67     11.42 o 
   3   3   9      274.60      303.51      7.86 o 
   4   3   9      336.51      330.90      8.67 o 
   5   3   9        1.24       -5.33      6.83 o 
   6   3   9       22.80       24.17      8.62 o 
   7   3   9      122.79      131.05     12.51 o 
   8   3   9        3.90       -5.62      8.91 o 
  -6   4   9       16.09       11.39     15.96 o 
  -5   4   9       38.21       38.69      8.10 o 
  -4   4   9       11.65       14.11      6.84 o 
  -3   4   9      120.60      126.65      8.57 o 
  -2   4   9       41.22       46.52      8.39 o 
  -1   4   9        8.17        5.00      5.06 o 
   0   4   9      335.87      338.80      7.07 o 
   1   4   9       30.05       35.90      3.86 o 
   2   4   9       13.05       12.94      7.70 o 
   3   4   9      395.85      396.83      9.83 o 
   4   4   9       15.88       14.63      4.13 o 
   5   4   9       21.14       19.61      4.32 o 
   6   4   9       50.57       60.51      9.01 o 
   7   4   9       77.20       94.48     10.88 o 
   8   4   9       40.70       28.30     10.12 o 
  -6   5   9        0.09       -2.54      8.84 o 
  -5   5   9        5.13       -0.02      9.24 o 
  -4   5   9       62.56       54.83      7.83 o 
  -3   5   9      269.46      271.64     11.28 o 
  -2   5   9      152.25      158.30      8.57 o 
  -1   5   9       28.89       27.31      6.54 o 
   0   5   9      667.25      650.70     13.98 o 
   1   5   9      592.78      652.97     11.44 o 
   2   5   9      429.02      420.68      9.03 o 
   3   5   9      353.88      355.34      8.86 o 
   4   5   9        4.33        3.32      4.10 o 
   5   5   9       77.68       85.12      9.22 o 
   6   5   9      160.26      189.62     12.53 o 
   7   5   9       99.65       77.69     10.46 o 
   8   5   9        1.40        4.94      9.27 o 
  -5   6   9        2.15        1.02      7.23 o 
  -4   6   9      109.43       99.03      8.55 o 
  -3   6   9        3.97        3.94      6.21 o 
  -2   6   9      210.23      207.44      9.20 o 
  -1   6   9       60.54       73.31      6.80 o 
   0   6   9      144.28      153.67     14.33 o 
   1   6   9      167.48      161.48      7.73 o 
   2   6   9      310.52      321.87      8.16 o 
   3   6   9       15.61       20.93      4.00 o 
   4   6   9       64.00       72.74      5.29 o 
   5   6   9      342.52      353.70      9.95 o 
   6   6   9       34.76       34.85      5.73 o 
   7   6   9       50.25       49.97     10.40 o 
   8   6   9       15.30       13.16     10.85 o 
  -5   7   9       79.09       91.53      9.37 o 
  -4   7   9       41.76       57.84      7.97 o 
  -3   7   9       44.86       48.11      7.20 o 
  -2   7   9      505.15      479.85     13.30 o 
  -1   7   9     1023.26     1010.37     19.21 o 
   0   7   9        1.32       -3.19      4.74 o 
   1   7   9       15.26        7.55     13.68 o 
   2   7   9      275.93      287.81     13.27 o 
   3   7   9      220.22      237.04     11.69 o 
   4   7   9       19.78       27.51      4.79 o 
   5   7   9       71.27       79.15      6.07 o 
   6   7   9      117.06      106.50      7.05 o 
   7   7   9       89.51      110.27     11.98 o 
   8   7   9       36.43       32.74     11.43 o 
  -5   8   9       55.67       40.28     12.82 o 
  -4   8   9       90.00       71.74      8.50 o 
  -3   8   9        2.36       -2.54      8.20 o 
  -2   8   9       24.56       32.05      6.27 o 
  -1   8   9       65.78       86.99      7.96 o 
   0   8   9       13.28       15.20      5.66 o 
   1   8   9       79.72       92.60     12.01 o 
   2   8   9       70.38       69.78      6.33 o 
   3   8   9      119.63       96.53      9.38 o 
   4   8   9      130.55      157.88     10.98 o 
   5   8   9       59.01       42.69      5.49 o 
   6   8   9       56.37       47.11      6.35 o 
   7   8   9       73.90       72.68      7.59 o 
   8   8   9        8.24        7.72     10.82 o 
  -4   9   9        6.45       15.47      8.84 o 
  -3   9   9      210.91      208.89     10.26 o 
  -2   9   9       12.52        9.58      5.81 o 
  -1   9   9       67.23       57.23      6.55 o 
   0   9   9       22.69       38.06      8.95 o 
   1   9   9       96.06       89.08      7.30 o 
   2   9   9        7.18        9.04      5.43 o 
   3   9   9      237.40      257.41     13.32 o 
   4   9   9       85.46       96.82      9.48 o 
   5   9   9        6.77        5.54      7.12 o 
   6   9   9      143.18      143.61     11.18 o 
   7   9   9        1.01        3.73      6.57 o 
  -4  10   9        3.17        9.80     12.72 o 
  -3  10   9       29.65       46.66      7.79 o 
  -2  10   9       39.93       47.34     11.48 o 
  -1  10   9      118.42      117.99      8.30 o 
   0  10   9        9.33       11.18      9.48 o 
   1  10   9        0.57       -2.81      7.07 o 
   2  10   9       22.27       19.55      6.31 o 
   3  10   9      236.12      247.47     14.58 o 
   4  10   9       15.15       16.89      7.75 o 
   5  10   9      188.13      168.00     12.19 o 
   6  10   9      172.27      180.40     13.06 o 
   7  10   9       13.19       27.61     10.88 o 
  -3  11   9       22.13       11.90      7.56 o 
  -2  11   9        2.19        4.78      6.41 o 
  -1  11   9      135.15      118.30      8.76 o 
   0  11   9       63.93       76.24      7.67 o 
   1  11   9        5.76       10.78      6.27 o 
   2  11   9        2.29       -5.57      7.99 o 
   3  11   9      258.13      242.48     14.63 o 
   4  11   9        5.14        4.10      7.96 o 
   5  11   9       40.87       38.57     10.64 o 
   6  11   9       28.94       16.50     10.59 o 
  -2  12   9       10.48       14.80      7.56 o 
  -1  12   9       16.25       19.79      7.76 o 
   0  12   9       13.98        6.21      7.16 o 
   1  12   9      183.74      212.03     14.58 o 
   2  12   9      127.39      141.09     12.98 o 
   3  12   9       80.47       81.53     10.72 o 
   4  12   9       38.41       36.34      9.96 o 
   5  12   9      122.52      109.93     13.37 o 
  -1  13   9       24.05       19.63      9.39 o 
   0  13   9       11.01        4.72     10.56 o 
   1  13   9       12.51       20.18     10.85 o 
   2  13   9       29.34       32.08     10.93 o 
   3  13   9        0.78        0.32      9.38 o 
   4  13   9       36.16       33.97     11.64 o 
   0  -7  10        1.60       -9.67      9.62 o 
   1  -7  10       27.37       32.11      9.77 o 
   2  -7  10      107.51      118.73     13.29 o 
  -2  -6  10      103.64       75.14     12.40 o 
  -1  -6  10       16.80       14.90     10.19 o 
   0  -6  10        6.21        3.57      9.51 o 
   1  -6  10        0.94        3.70      8.80 o 
   2  -6  10       55.40       55.28     10.38 o 
   3  -6  10      123.80       96.29     12.22 o 
   4  -6  10        2.60        1.34      9.85 o 
  -3  -5  10        2.93       -3.65      9.67 o 
  -2  -5  10      151.86      164.29     13.32 o 
  -1  -5  10       71.45       37.18     10.25 o 
   0  -5  10        4.61        8.41      8.91 o 
   1  -5  10       92.36       81.42      7.33 o 
   2  -5  10       23.30       33.47      8.12 o 
   3  -5  10        4.94        1.66      8.70 o 
   4  -5  10       15.65       10.98      8.54 o 
   5  -5  10       42.76       51.89     11.27 o 
  -4  -4  10       12.34       20.02     12.27 o 
  -3  -4  10        0.11        1.10     10.30 o 
  -2  -4  10       30.29       38.62      9.62 o 
  -1  -4  10      121.18      129.66     11.19 o 
   0  -4  10      117.56      124.35     11.38 o 
   1  -4  10      112.70      118.92      7.14 o 
   2  -4  10      357.34      332.34     14.71 o 
   3  -4  10       18.76       18.13      7.57 o 
   4  -4  10        0.25       -1.87      7.04 o 
   5  -4  10       29.39       16.21      8.64 o 
   6  -4  10       40.36       34.08     10.01 o 
  -4  -3  10        1.03       -1.50     10.35 o 
  -3  -3  10       65.38       57.88     11.90 o 
  -2  -3  10      209.83      216.21     13.56 o 
  -1  -3  10        7.12       15.06      8.85 o 
   0  -3  10       91.27       84.81      9.41 o 
   1  -3  10      154.74      151.74      7.54 o 
   2  -3  10       29.69       26.17      5.15 o 
   3  -3  10        0.73       -4.10      5.91 o 
   4  -3  10        8.71       11.90      6.99 o 
   5  -3  10       22.13       18.23      8.01 o 
   6  -3  10        9.26        9.22      9.67 o 
   7  -3  10        8.15        9.56      9.59 o 
  -5  -2  10       12.98       10.51     11.35 o 
  -4  -2  10        1.30       -6.88     10.82 o 
  -3  -2  10      100.40      102.89     11.69 o 
  -2  -2  10       73.89       85.00     10.30 o 
  -1  -2  10      134.71      117.94     10.67 o 
   0  -2  10      522.92      529.68     18.52 o 
   1  -2  10       40.59       40.50      5.41 o 
   2  -2  10        7.97        5.66      6.53 o 
   3  -2  10       58.29       63.45      8.64 o 
   4  -2  10       10.02       11.32      6.65 o 
   5  -2  10        1.22        7.23      7.96 o 
   6  -2  10        0.26        4.86      8.04 o 
   7  -2  10       38.03       33.29     11.06 o 
  -5  -1  10        0.09      -10.90     12.01 o 
  -4  -1  10       47.84       49.97     12.01 o 
  -3  -1  10      163.85      172.33     13.61 o 
  -2  -1  10       58.02       68.50      9.70 o 
  -1  -1  10      176.67      174.77     12.35 o 
   0  -1  10        2.93        8.30      8.09 o 
   1  -1  10       80.92       89.88      6.05 o 
   2  -1  10       83.39       92.80     12.43 o 
   3  -1  10      106.27      110.77      9.09 o 
   4  -1  10       15.07       13.93      6.75 o 
   5  -1  10      141.54      151.76     11.48 o 
   6  -1  10       41.29       45.17      9.22 o 
   7  -1  10       11.07        7.25      9.75 o 
  -5   0  10        0.22      -11.35     11.67 o 
  -4   0  10       74.87       74.41     12.53 o 
  -3   0  10       47.76       74.54     10.59 o 
  -2   0  10        7.39       11.53      8.14 o 
  -1   0  10      295.31      280.40     14.24 o 
   0   0  10      282.61      306.38     14.77 o 
   1   0  10       89.09       83.93      5.88 o 
   2   0  10       21.09       20.25      4.69 o 
   3   0  10        0.29        4.35      4.16 o 
   4   0  10      204.55      209.80     11.85 o 
   5   0  10       42.30       52.05      8.25 o 
   6   0  10       28.31       33.74      8.59 o 
   7   0  10       25.97       30.14      9.70 o 
   8   0  10       44.78       52.94     11.32 o 
  -5   1  10        2.62       11.77     10.82 o 
  -4   1  10       11.46       19.10     10.82 o 
  -3   1  10       42.16       55.94     10.61 o 
  -2   1  10      508.00      494.56     18.52 o 
  -1   1  10       73.93       78.19      9.25 o 
   0   1  10        5.92        6.33      6.75 o 
   1   1  10      641.76      631.44     13.03 o 
   2   1  10       58.91       60.31      4.97 o 
   3   1  10      158.19      149.10      9.16 o 
   4   1  10      782.45      807.43     21.28 o 
   5   1  10      163.59      132.66     10.14 o 
   6   1  10        1.48       -3.55      7.23 o 
   7   1  10       28.23       24.91     10.33 o 
   8   1  10       82.52       63.79     12.56 o 
  -5   2  10       33.90       30.27      8.15 o 
  -4   2  10        2.18       -9.31      6.72 o 
  -3   2  10      135.84      107.83     11.98 o 
  -2   2  10      209.20      238.78     13.98 o 
  -1   2  10       45.59       55.15      8.64 o 
   0   2  10       68.27       74.80      8.51 o 
   1   2  10      407.91      403.84      9.59 o 
   2   2  10      177.34      176.65      8.89 o 
   3   2  10        4.37       13.49      4.18 o 
   4   2  10       15.26       15.95      4.05 o 
   5   2  10        0.50       -2.02      7.12 o 
   6   2  10      152.50      166.18     11.82 o 
   7   2  10        9.16        1.60      8.62 o 
   8   2  10       26.28       32.42     10.64 o 
  -5   3  10        5.29       -8.78      7.26 o 
  -4   3  10        8.39        3.64      9.97 o 
  -3   3  10      187.98      184.23     10.10 o 
  -2   3  10      105.95      106.99     10.97 o 
  -1   3  10        7.30        7.65      7.04 o 
   0   3  10      398.97      387.51     15.08 o 
   1   3  10      186.90      191.23      7.19 o 
   2   3  10      246.50      251.34      7.97 o 
   3   3  10      357.27      356.32      9.17 o 
   4   3  10      143.25      142.14      6.58 o 
   5   3  10       14.03        6.15      7.51 o 
   6   3  10      182.72      209.25     12.66 o 
   7   3  10      150.97      186.52     13.27 o 
   8   3  10        7.55        1.34     10.90 o 
  -5   4  10       34.58       42.20     12.98 o 
  -4   4  10      141.98      139.24     10.10 o 
  -3   4  10      317.57      320.09     11.90 o 
  -2   4  10        1.91        2.84      5.91 o 
  -1   4  10       26.27       32.96      5.97 o 
   0   4  10       25.40       31.62      8.09 o 
   1   4  10      232.91      245.02      7.72 o 
   2   4  10        1.99        4.02      3.84 o 
   3   4  10      403.19      397.72      9.80 o 
   4   4  10       31.33       26.57      4.71 o 
   5   4  10      218.05      218.57      8.04 o 
   6   4  10       11.56       15.21      7.70 o 
   7   4  10        4.01       11.32      8.96 o 
   8   4  10      146.78      149.92     14.71 o 
  -5   5  10        1.34        1.47     10.65 o 
  -4   5  10      315.43      300.79     20.35 o 
  -3   5  10      208.76      212.13     10.48 o 
  -2   5  10      169.05      165.46      9.14 o 
  -1   5  10      649.69      659.27     31.10 o 
   0   5  10       22.36       31.52      5.54 o 
   1   5  10       27.98       29.74      6.86 o 
   2   5  10      128.40      137.83      5.98 o 
   3   5  10      155.76      161.03      6.70 o 
   4   5  10        9.61        8.84      4.37 o 
   5   5  10      256.55      268.97      9.25 o 
   6   5  10       34.91       52.84      9.64 o 
   7   5  10        1.35      -12.24      8.80 o 
   8   5  10       12.39       16.92     11.14 o 
  -5   6  10        5.19        5.64      8.64 o 
  -4   6  10       61.64       53.49      8.01 o 
  -3   6  10       28.70       22.08      6.70 o 
  -2   6  10       73.56       76.25      7.63 o 
  -1   6  10      132.29      121.90      8.10 o 
   0   6  10        8.11        8.13      7.12 o 
   1   6  10        4.49       -0.17      5.03 o 
   2   6  10        0.69       -8.36      5.57 o 
   3   6  10        0.94        3.00      4.69 o 
   4   6  10      323.26      308.96     17.12 o 
   5   6  10      449.22      456.81     11.43 o 
   6   6  10        1.80       -3.37      5.14 o 
   7   6  10      133.59      108.83     11.48 o 
   8   6  10        2.04       -2.02     10.40 o 
  -5   7  10       29.78       18.49      8.99 o 
  -4   7  10       53.65       49.63      7.86 o 
  -3   7  10       48.97       35.40      7.40 o 
  -2   7  10       17.16       22.35      6.35 o 
  -1   7  10      219.85      212.53      9.55 o 
   0   7  10      119.60      124.80      7.96 o 
   1   7  10       13.85       16.29      5.29 o 
   2   7  10      236.16      221.15     12.01 o 
   3   7  10        0.13       -3.91      5.57 o 
   4   7  10      141.02      140.81      7.82 o 
   5   7  10        5.12        7.71      7.13 o 
   6   7  10       56.75       57.59      6.29 o 
   7   7  10      296.92      270.18     15.53 o 
   8   7  10        2.63        9.80     11.25 o 
  -4   8  10       58.87       62.00      8.43 o 
  -3   8  10        0.67       -1.56      6.84 o 
  -2   8  10       12.20       12.92      7.11 o 
  -1   8  10      307.65      303.68     11.13 o 
   0   8  10      888.01      859.96     19.31 o 
   1   8  10      347.41      338.91     11.35 o 
   2   8  10       22.61       26.92     10.68 o 
   3   8  10      197.83      200.68     12.01 o 
   4   8  10      386.52      404.12     15.63 o 
   5   8  10       60.82       57.15      6.21 o 
   6   8  10       35.48       31.61      6.36 o 
   7   8  10       56.18       47.35     10.80 o 
   8   8  10        0.21        5.54     11.22 o 
  -4   9  10        4.44        8.06      8.21 o 
  -3   9  10       22.78       26.53     10.44 o 
  -2   9  10      156.70      137.82      9.13 o 
  -1   9  10       27.76       21.82      6.56 o 
   0   9  10      144.01      142.76      8.32 o 
   1   9  10       22.58       25.14      6.23 o 
   2   9  10        5.42        3.01      5.71 o 
   3   9  10      161.14      171.96     11.48 o 
   4   9  10      110.64       94.11      9.67 o 
   5   9  10        0.65       -8.62      7.78 o 
   6   9  10       71.43       66.00     10.35 o 
   7   9  10        3.53        4.83      6.85 o 
  -3  10  10       16.04        3.35      7.77 o 
  -2  10  10       53.96       56.82     14.81 o 
  -1  10  10       15.66       15.40      6.34 o 
   0  10  10        2.39        5.36      8.64 o 
   1  10  10       44.05       42.07      6.44 o 
   2  10  10      137.77      144.63      8.47 o 
   3  10  10       80.45       99.16     11.01 o 
   4  10  10       10.13       13.82      7.86 o 
   5  10  10       64.74       65.42      9.67 o 
   6  10  10       72.06       86.13     11.09 o 
   7  10  10        1.75        2.47      9.33 o 
  -2  11  10        0.08        0.52      7.16 o 
  -1  11  10      176.34      203.83     36.24 o 
   0  11  10        0.23       -2.53      6.04 o 
   1  11  10       33.42       25.76      6.96 o 
   2  11  10      249.38      278.03     15.27 o 
   3  11  10       15.23       11.85      8.30 o 
   4  11  10       35.11       26.96      9.98 o 
   5  11  10      141.86      164.27     13.29 o 
   6  11  10       10.01        2.47      9.51 o 
  -1  12  10       27.43       22.81      7.46 o 
   0  12  10       16.25       14.88      7.70 o 
   1  12  10        5.78       13.32      9.22 o 
   2  12  10       30.70       23.02      9.70 o 
   3  12  10       30.50       38.02      9.59 o 
   4  12  10       72.69       85.05     12.40 o 
   5  12  10       13.09       18.21     10.27 o 
   0  13  10        1.73       -2.98      7.24 o 
   1  13  10       61.93       55.33     12.03 o 
   2  13  10       20.58       24.67     11.25 o 
   3  13  10       13.77       18.86     11.04 o 
   4  13  10        2.93        7.41     11.17 o 
   0  -6  11        3.69        2.92     10.51 o 
   1  -6  11        0.92        3.81      8.09 o 
   2  -6  11        5.14       13.24     10.04 o 
   3  -6  11        6.86        0.47     10.25 o 
  -2  -5  11       31.98       22.31     10.54 o 
  -1  -5  11       66.15       58.17     10.93 o 
   0  -5  11       24.02        4.65      9.80 o 
   1  -5  11        7.49       15.48      8.25 o 
   2  -5  11        0.61        2.18      7.93 o 
   3  -5  11       19.22       14.98      8.64 o 
   4  -5  11        0.59        0.89      8.59 o 
  -3  -4  11       10.49       16.24     11.06 o 
  -2  -4  11       47.13       41.09     11.67 o 
  -1  -4  11       51.53       36.55      9.80 o 
   0  -4  11       31.05       20.34      9.85 o 
   1  -4  11       29.96       31.60      6.56 o 
   2  -4  11        0.28       -5.12      7.12 o 
   3  -4  11        4.17        3.15      7.46 o 
   4  -4  11        6.06        5.15      8.07 o 
   5  -4  11       20.17       11.14     10.06 o 
  -3  -3  11       50.11       35.26     12.16 o 
  -2  -3  11       37.47       28.74     10.98 o 
  -1  -3  11       25.40       22.36      9.12 o 
   0  -3  11      141.67      126.40     11.98 o 
   1  -3  11        1.82        3.29      5.57 o 
   2  -3  11       39.29       43.12      8.83 o 
   3  -3  11      345.74      351.47     15.74 o 
   4  -3  11       11.97       27.72      9.20 o 
   5  -3  11        1.39        7.93      9.12 o 
   6  -3  11       27.16       23.88     10.75 o 
  -4  -2  11       23.33       19.13     12.74 o 
  -3  -2  11       72.13       59.30     12.32 o 
  -2  -2  11       20.17       25.75      9.77 o 
  -1  -2  11        5.12        9.51      8.43 o 
   0  -2  11        0.51       15.40      8.75 o 
   1  -2  11      695.53      671.73     14.61 o 
   2  -2  11      455.67      458.91     11.95 o 
   3  -2  11        5.83        4.57      6.59 o 
   4  -2  11       18.39       15.21      7.54 o 
   5  -2  11       85.87       99.53     11.51 o 
   6  -2  11        4.37        4.02      9.12 o 
   7  -2  11        1.20       -4.76     10.56 o 
  -4  -1  11       39.71       55.49     11.90 o 
  -3  -1  11        7.15       11.93     10.69 o 
  -2  -1  11      172.45      166.52     12.93 o 
  -1  -1  11      831.74      791.92     24.28 o 
   0  -1  11        1.66        7.65      7.72 o 
   1  -1  11      192.31      194.00      8.31 o 
   2  -1  11      216.77      221.06      9.73 o 
   3  -1  11       37.14       25.75      7.67 o 
   4  -1  11       23.56       16.11      7.88 o 
   5  -1  11      146.17      143.48     11.25 o 
   6  -1  11       34.82       30.00      9.17 o 
   7  -1  11       12.46        9.56      9.56 o 
  -4   0  11       15.93        4.20      9.98 o 
  -3   0  11       37.44       42.70     11.46 o 
  -2   0  11      181.73      182.18     13.79 o 
  -1   0  11      184.77      216.92     13.19 o 
   0   0  11        0.23        6.59      8.54 o 
   1   0  11        3.80        5.74      4.78 o 
   2   0  11      124.19      130.17      7.17 o 
   3   0  11        2.64       -1.17      4.51 o 
   4   0  11       76.63       80.37      8.83 o 
   5   0  11       25.02       21.91      7.80 o 
   6   0  11       11.28        4.07      8.99 o 
   7   0  11       71.21       75.83     12.32 o 
  -5   1  11       14.66       21.28     13.16 o 
  -4   1  11       30.74       33.24     11.35 o 
  -3   1  11        7.08        7.57      9.30 o 
  -2   1  11      567.79      514.37     20.28 o 
  -1   1  11       61.68       58.77      9.38 o 
   0   1  11        7.76        0.39      8.09 o 
   1   1  11      162.00      161.89      7.17 o 
   2   1  11       38.40       43.35      5.53 o 
   3   1  11       26.80       26.54      4.99 o 
   4   1  11       95.60       94.90      9.01 o 
   5   1  11       74.59       84.23      9.96 o 
   6   1  11       79.44      112.45     10.98 o 
   7   1  11       60.85       57.09     11.59 o 
   8   1  11        7.55        0.81      9.88 o 
  -5   2  11        0.66        6.20     11.35 o 
  -4   2  11        1.34       -0.03      9.72 o 
  -3   2  11      155.29      146.16     12.90 o 
  -2   2  11      476.95      461.42     18.39 o 
  -1   2  11        2.49       -0.16      7.75 o 
   0   2  11       45.19       47.73      5.39 o 
   1   2  11       45.41       55.33      7.82 o 
   2   2  11       66.34       67.77      8.93 o 
   3   2  11       49.65       48.35      5.26 o 
   4   2  11       55.24       52.81      8.14 o 
   5   2  11       23.71       20.02      8.30 o 
   6   2  11      288.07      304.33     16.29 o 
   7   2  11       13.59       13.32     10.17 o 
   8   2  11        5.39        4.20     11.35 o 
  -5   3  11       34.98       32.92      9.22 o 
  -4   3  11       12.04       14.13      7.92 o 
  -3   3  11       84.48      104.91     11.74 o 
  -2   3  11        1.19        5.86      8.85 o 
  -1   3  11       43.41       52.08      8.99 o 
   0   3  11      596.78      578.07     12.18 o 
   1   3  11       32.80       43.60      5.03 o 
   2   3  11        8.65        8.25      4.28 o 
   3   3  11       65.25       77.40      8.88 o 
   4   3  11      160.43      157.65      6.84 o 
   5   3  11        8.06       10.19      7.93 o 
   6   3  11      216.86      252.70     14.40 o 
   7   3  11       32.08       24.88     10.59 o 
   8   3  11       56.07       54.26     11.85 o 
  -5   4  11        8.56       -7.20      8.27 o 
  -4   4  11      105.85      100.52      9.89 o 
  -3   4  11      219.47      222.42     11.06 o 
  -2   4  11       62.41       48.80      8.08 o 
  -1   4  11       14.98       21.62      8.17 o 
   0   4  11      238.74      228.74     13.11 o 
   1   4  11       29.40       31.41      4.78 o 
   2   4  11      565.89      542.23     19.30 o 
   3   4  11       13.50       17.38      4.60 o 
   4   4  11        0.95        1.51      4.38 o 
   5   4  11      263.37      267.21     13.29 o 
   6   4  11        1.57       -4.47      8.43 o 
   7   4  11        6.56       10.22      9.09 o 
   8   4  11       44.21       47.79     12.64 o 
  -4   5  11       62.31       71.14     23.19 o 
  -3   5  11      125.46      131.31     10.05 o 
  -2   5  11        0.89        4.47      6.46 o 
  -1   5  11      123.42      116.68      8.62 o 
   0   5  11        4.70       14.58      7.80 o 
   1   5  11       36.23       35.65      7.80 o 
   2   5  11       94.74      107.68      7.72 o 
   3   5  11       67.55       78.90      5.68 o 
   4   5  11      226.66      233.97      8.67 o 
   5   5  11      417.64      447.75     11.44 o 
   6   5  11        0.10       -5.94      8.36 o 
   7   5  11        1.42       -0.34      9.80 o 
   8   5  11       34.97       25.54     11.09 o 
  -4   6  11       80.89       90.50      9.59 o 
  -3   6  11      111.93       93.94     12.73 o 
  -2   6  11       26.08       24.80      6.82 o 
  -1   6  11       85.33       70.02      7.30 o 
   0   6  11       32.29       50.16      7.82 o 
   1   6  11      407.24      385.75     16.11 o 
   2   6  11      136.23      117.63      9.51 o 
   3   6  11        0.80       12.61      6.49 o 
   4   6  11      163.42      177.99      9.84 o 
   5   6  11      216.55      211.59      8.71 o 
   6   6  11        0.18        0.24      8.54 o 
   7   6  11      107.01      105.60     12.74 o 
   8   6  11        0.40        3.99     11.25 o 
  -4   7  11        0.21        2.56      8.14 o 
  -3   7  11        0.27        4.93      7.00 o 
  -2   7  11       52.60       59.42      7.89 o 
  -1   7  11       38.58       36.49      6.50 o 
   0   7  11        1.71       -2.78      5.26 o 
   1   7  11     1650.12     1623.61     74.95 o 
   2   7  11      151.71      140.30     10.19 o 
   3   7  11      103.29       95.64      9.80 o 
   4   7  11      207.81      230.90     13.24 o 
   5   7  11       51.21       49.11      6.20 o 
   6   7  11        1.34       -1.99      5.70 o 
   7   7  11       47.73       65.40     11.40 o 
   8   7  11        8.19       -0.29     10.22 o 
  -4   8  11       28.53       28.42      9.14 o 
  -3   8  11        6.92       10.62      7.57 o 
  -2   8  11        4.35        2.18      6.80 o 
  -1   8  11      136.49      132.66     13.82 o 
   0   8  11        6.83       15.69      8.24 o 
   1   8  11      218.94      223.59      9.69 o 
   2   8  11        3.91        9.83      7.12 o 
   3   8  11      753.97      747.36     21.78 o 
   4   8  11       84.28       98.97     10.35 o 
   5   8  11        6.58       -6.44      7.59 o 
   6   8  11       61.18       74.47      7.36 o 
   7   8  11       18.84       13.82     10.40 o 
  -3   9  11       35.18       34.93      7.98 o 
  -2   9  11        0.62        8.72      7.23 o 
  -1   9  11        4.93        5.40      6.95 o 
   0   9  11      154.86      155.89      9.24 o 
   1   9  11       27.25       24.10      6.21 o 
   2   9  11       21.59       21.00      6.13 o 
   3   9  11      226.69      236.31     13.61 o 
   4   9  11       93.17       73.91     10.35 o 
   5   9  11       10.60        6.12      7.70 o 
   6   9  11        0.59       -3.23      8.78 o 
  -3  10  11        0.28       -6.84      8.04 o 
  -2  10  11       15.25        6.41      7.00 o 
  -1  10  11       37.92       47.80      8.22 o 
   0  10  11       42.40       36.31      7.02 o 
   1  10  11       47.58       43.19      7.23 o 
   2  10  11      195.90      205.85     10.09 o 
   3  10  11       79.77       72.91     10.64 o 
   4  10  11        0.97        1.87      8.01 o 
   5  10  11       93.09      107.64     12.14 o 
   6  10  11       37.48       32.90     10.69 o 
  -2  11  11       16.95       18.68     11.59 o 
  -1  11  11       13.21       10.21     10.82 o 
   0  11  11        7.08        9.29      7.07 o 
   1  11  11        0.73       -3.40      6.35 o 
   2  11  11       66.20       67.16     11.09 o 
   3  11  11       50.11       57.46     10.06 o 
   4  11  11       57.64       51.47     10.96 o 
   5  11  11        0.09       -7.51      8.28 o 
   6  11  11        1.12       -0.05      9.64 o 
  -1  12  11        9.32        4.57      7.71 o 
   0  12  11       22.07       17.30      7.85 o 
   1  12  11       29.36       29.93      8.11 o 
   2  12  11        2.21        5.60      8.64 o 
   3  12  11       11.83       13.48      9.35 o 
   4  12  11       78.27       94.30     12.95 o 
   5  12  11       18.26        5.86     10.12 o 
   1  13  11        5.71       -4.34      9.96 o 
   2  13  11       21.71       32.84     11.01 o 
   3  13  11        4.32       13.45      9.91 o 
   0  -5  12       25.74       12.35     10.98 o 
   1  -5  12       19.01       15.37      8.99 o 
   2  -5  12        7.41       -2.23      8.62 o 
  -1  -4  12       64.93       56.23     12.48 o 
   0  -4  12       48.55       55.83     11.67 o 
   1  -4  12        6.15        6.41      8.83 o 
   2  -4  12        6.48        4.52      8.20 o 
   3  -4  12       11.41        3.15      9.51 o 
   4  -4  12       29.15       16.63      9.22 o 
  -2  -3  12        9.05        3.02     11.25 o 
  -1  -3  12       83.09       68.63     11.22 o 
   0  -3  12      309.82      314.82     17.47 o 
   1  -3  12        3.78        3.15      6.19 o 
   2  -3  12       17.97       12.93      8.72 o 
   3  -3  12        8.56        7.67      8.01 o 
   4  -3  12       11.64       10.85      9.17 o 
   5  -3  12        9.97        5.70     10.12 o 
  -3  -2  12        1.03      -14.86      9.91 o 
  -2  -2  12       14.11        9.75      9.35 o 
  -1  -2  12       98.28      105.78     12.80 o 
   0  -2  12        7.10        2.73      9.48 o 
   1  -2  12       78.71       79.74      7.38 o 
   2  -2  12        8.73       23.12      7.75 o 
   3  -2  12      148.19      157.07     12.38 o 
   4  -2  12       29.11       26.64      9.35 o 
   5  -2  12       42.93       57.15     10.25 o 
   6  -2  12       21.41       -1.26     10.25 o 
  -3  -1  12        1.68       -0.34     11.22 o 
  -2  -1  12       33.82       23.12     10.30 o 
  -1  -1  12      315.87      363.03     18.55 o 
   0  -1  12       12.49        4.73      9.25 o 
   1  -1  12       19.96       19.85      5.51 o 
   2  -1  12      121.08      115.35      7.96 o 
   3  -1  12      178.94      181.34     12.53 o 
   4  -1  12        0.81       -8.72      7.67 o 
   5  -1  12       24.21       23.73      9.75 o 
   6  -1  12       27.65       23.12     10.40 o 
  -4   0  12       35.06       44.48     12.72 o 
  -3   0  12       25.47       16.74     11.53 o 
  -2   0  12       13.71       17.81     10.80 o 
  -1   0  12       71.96       76.75     11.61 o 
   0   0  12       88.64       79.37     10.22 o 
   1   0  12      400.92      395.83     11.41 o 
   2   0  12       51.13       51.46      6.09 o 
   3   0  12      201.34      176.64     11.64 o 
   4   0  12       89.98       90.36      9.64 o 
   5   0  12        1.45       -2.15      8.28 o 
   6   0  12       19.87       31.63      9.48 o 
   7   0  12       66.52       63.06     12.53 o 
  -4   1  12       10.79        8.93     12.43 o 
  -3   1  12      150.96      146.37     14.82 o 
  -2   1  12      209.45      238.25     14.98 o 
  -1   1  12        7.44       12.72      8.64 o 
   0   1  12        8.15       -3.49      7.72 o 
   1   1  12      152.42      170.72      7.80 o 
   2   1  12        0.10       -0.71      4.45 o 
   3   1  12       25.06       27.20      5.48 o 
   4   1  12       88.61       90.30      9.41 o 
   5   1  12       47.49       37.49      8.75 o 
   6   1  12       18.59       20.05      9.12 o 
   7   1  12       22.36       21.91     10.14 o 
  -4   2  12        0.08       12.30     10.61 o 
  -3   2  12       19.60       13.87      9.91 o 
  -2   2  12      125.97      125.62     12.03 o 
  -1   2  12       20.93       23.86      8.62 o 
   0   2  12       45.37       52.07      7.30 o 
   1   2  12       60.03       66.24      8.60 o 
   2   2  12       44.32       35.65      7.95 o 
   3   2  12       75.82       82.05      6.33 o 
   4   2  12        3.72        8.88      7.54 o 
   5   2  12      104.28      126.27     10.72 o 
   6   2  12       76.75       71.41     10.40 o 
   7   2  12       25.67       23.73     11.04 o 
  -4   3  12        5.50       -1.60     11.61 o 
  -3   3  12       62.65       64.98     11.46 o 
  -2   3  12        6.41        3.47      8.59 o 
  -1   3  12       28.38        8.09      8.22 o 
   0   3  12      370.33      349.54      9.97 o 
   1   3  12       60.42       74.94      6.07 o 
   2   3  12      167.90      169.93      7.26 o 
   3   3  12       19.01       13.12      4.92 o 
   4   3  12      153.14      158.69      7.38 o 
   5   3  12       57.38       72.54     10.01 o 
   6   3  12      315.07      277.35     15.27 o 
   7   3  12        0.32      -13.08      9.04 o 
  -4   4  12       38.84       54.64      9.17 o 
  -3   4  12       28.60       36.78      7.98 o 
  -2   4  12      171.64      132.50     12.19 o 
  -1   4  12        1.15       -2.08      8.83 o 
   0   4  12        6.30        4.15      7.12 o 
   1   4  12        5.85        4.65      7.02 o 
   2   4  12      639.57      591.51     12.68 o 
   3   4  12        0.59        2.82      5.56 o 
   4   4  12      113.51      127.14      6.98 o 
   5   4  12       96.21      109.43     10.77 o 
   6   4  12        0.40      -13.05      8.70 o 
   7   4  12        0.07        2.00     10.27 o 
  -4   5  12       82.30       76.35     17.95 o 
  -3   5  12        9.31       10.71      7.33 o 
  -2   5  12        0.71       -0.54      6.90 o 
  -1   5  12        8.84       21.26      8.41 o 
   0   5  12        0.09       -8.07      7.86 o 
   1   5  12        7.03       15.55      7.46 o 
   2   5  12      220.74      212.19     12.38 o 
   3   5  12       31.51       30.33      5.40 o 
   4   5  12      270.16      282.55      9.64 o 
   5   5  12      140.60      167.04      8.28 o 
   6   5  12       22.77       21.65      9.72 o 
   7   5  12        3.89       -6.65     10.30 o 
  -4   6  12        0.12       -5.92      7.72 o 
  -3   6  12       22.90       13.79      8.14 o 
  -2   6  12       34.19       23.03      7.36 o 
  -1   6  12        9.78        8.70      6.36 o 
   0   6  12      130.34      119.55     10.64 o 
   1   6  12       55.89       49.29      8.41 o 
   2   6  12        4.92        6.57      7.49 o 
   3   6  12      162.36      163.53     11.09 o 
   4   6  12      537.02      551.88     12.78 o 
   5   6  12      217.72      238.70      9.45 o 
   6   6  12        8.90       11.95      9.54 o 
   7   6  12        1.32       -4.18     10.27 o 
  -3   7  12        2.79       -9.56      7.16 o 
  -2   7  12       26.86       33.62     13.72 o 
  -1   7  12       12.12        7.04      6.19 o 
   0   7  12       10.26        2.04      8.07 o 
   1   7  12       60.10       61.35      9.46 o 
   2   7  12       56.05       66.29      9.41 o 
   3   7  12      370.78      411.61     16.74 o 
   4   7  12       42.21       48.84      8.91 o 
   5   7  12        8.41        9.25      8.14 o 
   6   7  12       39.25       39.25     10.48 o 
   7   7  12        7.02       -4.89     10.38 o 
  -3   8  12       35.16       44.86      8.47 o 
  -2   8  12       10.26        2.83      7.29 o 
  -1   8  12       96.05       98.01      9.08 o 
   0   8  12      234.52      214.55     10.35 o 
   1   8  12       18.70       18.50     11.65 o 
   2   8  12        8.30        5.68      8.01 o 
   3   8  12      184.34      184.31     12.03 o 
   4   8  12       10.08       10.54      7.46 o 
   5   8  12        0.44       -3.07      8.09 o 
   6   8  12        8.06       15.63      8.75 o 
   7   8  12        5.77       -1.05     10.35 o 
  -3   9  12       17.37       13.13      8.64 o 
  -2   9  12       11.19        1.95      7.20 o 
  -1   9  12        6.70        2.12      7.45 o 
   0   9  12       49.29       45.82      7.96 o 
   1   9  12      121.20      116.94      8.81 o 
   2   9  12       10.55       12.35      8.04 o 
   3   9  12       99.49      109.90     10.61 o 
   4   9  12       75.03       65.92     10.43 o 
   5   9  12       38.06       44.67      9.48 o 
   6   9  12       17.21        6.75      9.64 o 
  -2  10  12       33.92       22.75     11.18 o 
  -1  10  12       20.43       22.64      7.79 o 
   0  10  12       44.94       35.43      7.88 o 
   1  10  12       53.84       58.47      8.00 o 
   2  10  12       54.86       61.14     10.54 o 
   3  10  12        2.40       10.22      9.22 o 
   4  10  12       88.49       73.28     11.40 o 
   5  10  12       74.16       68.52     11.69 o 
   6  10  12       15.46        8.01     10.40 o 
  -1  11  12       17.47       11.28      7.99 o 
   0  11  12        3.60        3.51      7.33 o 
   1  11  12       44.34       54.17     13.65 o 
   2  11  12        5.74        1.63      9.59 o 
   3  11  12        9.63       13.32     10.01 o 
   4  11  12       65.99       64.92     11.04 o 
   5  11  12        0.14       -5.31      9.01 o 
   0  12  12       14.56       17.42      9.16 o 
   1  12  12       38.74       48.45     10.38 o 
   2  12  12        0.79       -2.36      9.27 o 
   3  12  12       48.31       57.51     10.85 o 
   4  12  12        6.82        7.75     10.01 o 
   2  -4  13        4.14        0.71      8.91 o 
  -1  -3  13       46.52       44.40     12.48 o 
   0  -3  13      112.12      115.42     13.87 o 
   1  -3  13        7.26       14.43      6.92 o 
   2  -3  13       23.55       22.31      9.93 o 
   3  -3  13      122.43      124.99     12.38 o 
   4  -3  13      105.56       89.96     12.69 o 
  -2  -2  13       10.99       10.14     12.19 o 
  -1  -2  13       11.55       12.03     11.48 o 
   0  -2  13       74.63       88.94     12.82 o 
   1  -2  13        0.28       -9.08      7.91 o 
   2  -2  13       12.88        6.67      7.96 o 
   3  -2  13       33.92       14.90      9.51 o 
   4  -2  13      111.39      109.38     12.53 o 
   5  -2  13        3.10       -1.29     10.17 o 
  -2  -1  13       82.90       65.92     12.32 o 
  -1  -1  13       11.92       12.56     10.12 o 
   0  -1  13        2.79       -0.63     10.01 o 
   1  -1  13      100.94       95.85      9.35 o 
   2  -1  13      414.39      391.14     15.45 o 
   3  -1  13      123.97      155.02     11.90 o 
   4  -1  13        3.54       -5.75      8.83 o 
   5  -1  13       15.13        5.94      9.96 o 
   6  -1  13        4.42       -0.39      9.64 o 
  -3   0  13        0.49      -17.18     11.46 o 
  -2   0  13       18.53       18.63     10.59 o 
  -1   0  13       19.25       26.83     10.98 o 
   0   0  13        0.16        3.16      5.74 o 
   1   0  13       77.89       57.20      8.37 o 
   2   0  13        2.79        1.43      5.77 o 
   3   0  13      360.70      342.40     16.34 o 
   4   0  13       64.49       48.08      9.38 o 
   5   0  13        2.99       -3.10      8.12 o 
   6   0  13       37.36       38.62     10.43 o 
  -3   1  13       66.89       44.27     12.03 o 
  -2   1  13       69.18       77.38     12.82 o 
  -1   1  13       20.23       16.26     10.35 o 
   0   1  13        6.30       15.30      5.75 o 
   1   1  13       84.52       92.45      7.23 o 
   2   1  13        0.21       -1.23      5.10 o 
   3   1  13       92.37       88.04      9.35 o 
   4   1  13       52.97       44.09      9.46 o 
   5   1  13       10.36       13.98      8.49 o 
   6   1  13       31.20       38.86     11.27 o 
  -3   2  13        6.13        3.78     10.88 o 
  -2   2  13        2.30        7.72     10.38 o 
  -1   2  13      152.73      148.40     12.90 o 
   0   2  13        4.31       12.10      5.43 o 
   1   2  13       55.94       50.52      6.34 o 
   2   2  13        5.30        0.27      5.37 o 
   3   2  13      119.01      121.43      7.33 o 
   4   2  13       18.40        7.59      8.09 o 
   5   2  13      128.40      128.40     12.11 o 
   6   2  13      227.94      200.23     14.14 o 
   7   2  13        6.35        2.47     10.88 o 
  -3   3  13       20.96       14.19     11.85 o 
  -2   3  13        3.87        7.33     10.25 o 
  -1   3  13       65.91       64.16     10.75 o 
   0   3  13        1.23        0.47      8.93 o 
   1   3  13       42.13       33.53      6.94 o 
   2   3  13      175.92      199.01      8.36 o 
   3   3  13      182.41      190.24     12.10 o 
   4   3  13       20.15        9.96      7.91 o 
   5   3  13       31.11       25.38      9.48 o 
   6   3  13        7.98        0.53      9.67 o 
   7   3  13       15.13        7.62     11.11 o 
  -3   4  13       27.56       26.41     12.30 o 
  -2   4  13       11.23        2.02     10.46 o 
  -1   4  13       24.59       22.78     10.17 o 
   0   4  13        7.41        3.57      8.22 o 
   1   4  13      199.76      218.57     12.90 o 
   2   4  13      170.95      178.42      7.81 o 
   3   4  13       16.05       14.56      5.17 o 
   4   4  13       28.93       30.46      5.90 o 
   5   4  13       88.48       87.81     10.93 o 
   6   4  13        0.22        0.50      8.75 o 
   7   4  13       21.69       25.33     11.77 o 
  -3   5  13        0.21        5.86      7.82 o 
  -2   5  13       72.87       70.13     11.69 o 
  -1   5  13       20.53       25.07      9.41 o 
   0   5  13       24.75       28.51      8.85 o 
   1   5  13        5.83       12.11      7.70 o 
   2   5  13       23.12        7.62      7.41 o 
   3   5  13      177.83      190.49     12.14 o 
   4   5  13       54.17       55.91      6.44 o 
   5   5  13       67.21       64.40     10.12 o 
   6   5  13        0.41       -1.66      9.72 o 
   7   5  13        2.78       -6.49     10.64 o 
  -3   6  13       68.43       54.42      9.45 o 
  -2   6  13       68.39       57.28      8.81 o 
  -1   6  13        8.48       15.00      8.78 o 
   0   6  13      147.62      162.43     12.66 o 
   1   6  13       66.85       64.58      9.54 o 
   2   6  13        0.39        8.12      7.02 o 
   3   6  13       59.30       71.02      9.83 o 
   4   6  13      135.79      136.31     11.27 o 
   5   6  13        8.71        5.55      8.99 o 
   6   6  13       54.02       64.77     11.51 o 
   7   6  13        0.39        0.37     11.19 o 
  -3   7  13       62.30       55.18     11.86 o 
  -2   7  13       17.57       17.69      8.64 o 
  -1   7  13        1.15        1.46      7.20 o 
   0   7  13      101.59      123.41     11.56 o 
   1   7  13        4.53       -0.92      7.62 o 
   2   7  13       14.67        1.02      8.01 o 
   3   7  13        1.14        2.76      8.20 o 
   4   7  13        1.32       -5.10      6.99 o 
   5   7  13       36.32       49.24      9.56 o 
   6   7  13      153.09      153.26     13.53 o 
   7   7  13        1.49        1.31     10.82 o 
  -2   8  13        1.09       -2.81      7.58 o 
  -1   8  13       56.61       63.65      8.70 o 
   0   8  13       22.68       25.76      7.62 o 
   1   8  13       14.99       -1.31      7.57 o 
   2   8  13      322.65      291.14     15.24 o 
   3   8  13       15.25       11.35      8.93 o 
   4   8  13       11.18        2.60      7.93 o 
   5   8  13       59.52       71.18     10.04 o 
  -2   9  13        3.56        6.01      8.33 o 
  -1   9  13       75.41       87.04     12.90 o 
   0   9  13        4.64       -1.41      7.09 o 
   1   9  13        7.49        1.52      9.06 o 
   2   9  13      338.17      339.75     16.66 o 
   3   9  13       64.08       59.20     10.61 o 
   4   9  13       19.80       11.77      8.57 o 
   5   9  13       52.81       61.17     11.25 o 
   6   9  13       12.08       21.47     10.33 o 
  -1  10  13       14.83       13.70      7.77 o 
   0  10  13        2.51        2.06      7.88 o 
   1  10  13      182.49      189.16     10.85 o 
   2  10  13       16.25       16.82      8.83 o 
   3  10  13       37.63       47.16      9.96 o 
   4  10  13       78.64       88.04     12.38 o 
   5  10  13       18.79       17.13     10.88 o 
   0  11  13        3.00       -1.00      7.77 o 
   1  11  13       76.73       81.79      9.81 o 
   2  11  13        4.36        5.75      9.12 o 
   3  11  13       13.98       23.46     10.33 o 
   4  11  13       30.78       27.88     10.51 o 
   0  -2  14       14.83       12.41      7.56 o 
   1  -2  14       80.01       84.36      8.73 o 
   2  -2  14        0.36       11.77      9.01 o 
   3  -2  14        6.36       -2.92      8.96 o 
  -1  -1  14       13.43       17.79     12.38 o 
   0  -1  14        2.09       15.29      7.23 o 
   1  -1  14       14.77       26.86      6.88 o 
   2  -1  14      107.48      110.38     11.40 o 
   3  -1  14      163.06      138.46     12.51 o 
   4  -1  14       89.89      132.82     13.58 o 
  -1   0  14        0.77       -7.30     11.06 o 
   0   0  14      103.10      114.97      8.68 o 
   1   0  14        0.22       -2.68      6.23 o 
   2   0  14       19.61       26.92      6.92 o 
   3   0  14       41.72       38.28      9.80 o 
   4   0  14       57.32       58.64     10.30 o 
   5   0  14        2.10       -6.44      9.96 o 
  -2   1  14        1.76       -3.97     10.48 o 
  -1   1  14        8.92       -0.24      9.67 o 
   0   1  14      127.58      134.91     13.83 o 
   1   1  14        0.30        2.27      5.99 o 
   2   1  14       45.83       56.19     18.94 o 
   3   1  14       15.46       17.29      8.99 o 
   4   1  14      144.31      113.71     12.09 o 
   5   1  14        0.54       -3.89      9.38 o 
   6   1  14       13.42        0.71     10.69 o 
  -2   2  14        0.88        1.55     11.53 o 
  -1   2  14       34.75       53.18     12.19 o 
   0   2  14       77.32       94.43     12.72 o 
   1   2  14        0.42       -2.82      6.06 o 
   2   2  14       95.86      115.08      8.03 o 
   3   2  14        2.91        4.08      6.17 o 
   4   2  14       11.60        7.28      9.06 o 
   5   2  14       33.76       31.40      9.67 o 
   6   2  14       12.58       12.40      9.77 o 
  -2   3  14        2.24       15.97     11.59 o 
  -1   3  14      255.23      235.13     15.79 o 
   0   3  14       51.21       28.45     10.14 o 
   1   3  14       74.51       77.51     10.77 o 
   2   3  14       16.40       22.35      6.06 o 
   3   3  14        1.57        0.13      5.70 o 
   4   3  14       17.88       19.65      8.78 o 
   5   3  14       22.93       20.02      9.98 o 
   6   3  14        1.50       -9.35      8.93 o 
  -2   4  14       34.00       35.63     11.09 o 
  -1   4  14        1.20        2.13     10.54 o 
   0   4  14        9.48       17.81      9.35 o 
   1   4  14      262.98      257.72     15.27 o 
   2   4  14        8.77       12.61      9.09 o 
   3   4  14       61.09       60.11      6.80 o 
   4   4  14       50.92       54.81      9.70 o 
   5   4  14       10.82       19.78      9.72 o 
   6   4  14       17.66       24.36     10.82 o 
  -2   5  14      126.55      127.43     13.85 o 
  -1   5  14        9.27        0.71      9.04 o 
   0   5  14       32.27        5.99      8.91 o 
   1   5  14       36.50       37.89     10.27 o 
   2   5  14       10.34       11.48      8.99 o 
   3   5  14      228.28      226.43     13.56 o 
   4   5  14       82.16       99.11     10.51 o 
   5   5  14        5.66        1.02      9.27 o 
   6   5  14        1.48        1.18     10.25 o 
  -2   6  14       16.56        9.33     11.40 o 
  -1   6  14        0.56       14.58      9.80 o 
   0   6  14      197.14      209.56     15.03 o 
   1   6  14        3.24       -2.31      7.91 o 
   2   6  14       10.10        6.70      8.01 o 
   3   6  14      227.92      208.25     12.85 o 
   4   6  14       11.95       27.14      9.09 o 
   6   6  14       92.48      113.32     13.14 o 
  -2   7  14       81.78       82.66      9.91 o 
  -1   7  14        4.16        1.66      9.12 o 
   0   7  14       80.20       76.72     11.09 o 
   1   7  14        6.26       -3.34      8.28 o 
   2   7  14      100.83      120.26     11.48 o 
   3   7  14       15.34       18.94      9.30 o 
   4   7  14       66.61       58.41     10.33 o 
   5   7  14      148.89      156.07     12.87 o 
  -1   8  14      135.77      164.60     14.04 o 
   0   8  14        0.07       -1.29      8.54 o 
   1   8  14        7.90        4.15      9.43 o 
   2   8  14      402.17      415.16     18.23 o 
   3   8  14      178.04      186.99     13.14 o 
   4   8  14      114.42      122.67     11.72 o 
   5   8  14        5.02        2.89      9.77 o 
  -1   9  14        1.04       -1.78      8.06 o 
   0   9  14       11.19        4.56      7.43 o 
   1   9  14       32.34       34.97     10.04 o 
   2   9  14       12.27        7.46      9.06 o 
   3   9  14       28.27       41.12     10.56 o 
   4   9  14       41.00       40.57     10.93 o 
   5   9  14       42.21       49.71     11.51 o 
   0  10  14        4.91        6.18     12.22 o 
   1  10  14      136.88      135.68     13.35 o 
   2  10  14       10.31       13.08      9.59 o 
   3  10  14        0.75        3.73      9.22 o 
   4  10  14       48.61       50.24     11.77 o 
   2  11  14        0.31       -2.29     10.59 o 
   3  11  14        0.66        6.70     10.12 o 
   1   0  15       28.12       36.92      8.14 o 
   2   0  15       27.32       26.20     10.40 o 
   3   0  15       24.32       33.58     10.98 o 
   0   1  15       62.90       66.82      8.19 o 
   1   1  15        0.44       -2.55      6.78 o 
   2   1  15        2.78        3.11      6.86 o 
   3   1  15      116.59      124.01     12.48 o 
   4   1  15       45.24       33.95     10.85 o 
  -1   2  15      122.36      116.63     15.00 o 
   0   2  15       32.46       37.99     11.30 o 
   1   2  15        6.09        7.86      6.93 o 
   2   2  15       30.37       31.52      7.16 o 
   3   2  15       25.44       14.35      8.62 o 
   4   2  15       72.55       78.01     11.56 o 
   5   2  15       55.05       51.94     10.93 o 
  -1   3  15       56.85       80.48     13.66 o 
   0   3  15       36.16       31.11     11.01 o 
   1   3  15       75.73      104.18     13.32 o 
   2   3  15       54.98       79.24     11.67 o 
   3   3  15        9.47       12.95      6.48 o 
   4   3  15       97.92      114.40     12.06 o 
   5   3  15        1.72        4.47     10.17 o 
  -1   4  15        3.14       -9.04     11.09 o 
   0   4  15        3.15       -3.97      9.83 o 
   1   4  15       90.28      115.95     12.30 o 
   2   4  15      125.75      117.13     12.87 o 
   3   4  15       41.71       48.16     10.61 o 
   4   4  15       48.19       42.49     10.43 o 
   5   4  15       45.18       23.73     10.80 o 
  -1   5  15       65.16       70.05     12.27 o 
   0   5  15       26.08       32.05     10.38 o 
   1   5  15        7.85        9.85     10.35 o 
   2   5  15        5.85        0.42      8.75 o 
   3   5  15      147.56      152.55     12.95 o 
   5   5  15       10.22       13.29     10.27 o 
  -1   6  15       37.34       37.13     12.35 o 
   0   6  15       29.30       38.18     11.72 o 
   1   6  15        0.97       -0.39      9.01 o 
   2   6  15        2.59        4.83      9.62 o 
   3   6  15      145.45      157.35     12.53 o 
   4   6  15        0.44        9.48      9.70 o 
   0   7  15       40.56       42.62     11.82 o 
   1   7  15        8.52       -1.84      9.14 o 
   2   7  15       73.07      109.77     12.64 o 
   3   7  15        6.74       23.38     10.09 o 
   4   7  15       13.94        7.09      9.70 o 
   0   8  15        1.66       19.89     11.27 o 
   1   8  15       48.34       57.20     11.17 o 
   2   8  15       58.62       60.17     10.98 o 
   3   8  15        0.51        8.54     10.04 o 
   4   8  15       17.84       25.12     10.54 o 
   5   8  15       61.51       45.87     11.72 o 
   1   9  15       37.86       36.89     10.85 o 
   2   9  15       26.73       19.84     10.98 o 
   3   9  15        6.13       13.01     10.69 o 
   4   9  15        4.00        6.07     10.59 o 
   1   3  16       56.08       76.98     13.66 o 
   2   3  16       10.15       14.79     11.32 o 
   1   4  16        8.65        7.67     10.51 o 
   2   4  16        0.51        9.38      9.98 o 
   3   4  16       18.69       26.17     11.11 o 
   1   5  16        2.81        0.79     10.40 o 
   2   5  16       47.41       37.60     10.88 o 
   3   5  16       68.08       68.23     11.77 o 
   1   6  16        1.74        4.36     11.04 o 
   2   6  16       23.36       11.98      9.96 o 
   3   6  16       13.56       18.86      9.85 o 
   4   6  16        0.47       -1.84     10.43 o 
   2   7  16       19.79       27.72     11.56 o 
   3   7  16        1.61       -2.65     10.27 o 
                                                 
